# Supplementary material for: Redetermination of germacrone type II based on single-crystal X-ray data
Source: IUCrdata. 2024 Apr 26;9(Pt 4):x240346. doi: 10.1107/S2414314624003468 (PMC11074539; doi:10.1107/S2414314624003468)
Supplement: Supplementary file 1 [file x-09-x240346-sup1.cif]

##############################################################################
#                                                                            #
# This CIF contains the data for a data article accepted for                 #
# publication in IUCrData. It conforms to the requirements of                #
# Notes for Authors for IUCrData, and has been                               #
# peer reviewed under the auspices of IUCrData.                              #
#                                                                            #
# Full details of the Crystallographic Information File format               #
# are given in the paper "The Crystallographic Information File (CIF):       #
# a New Standard Archive File for Crystallography" by S. R. Hall, F. H.      #
# Allen and I. D. Brown [Acta Cryst. (1991), A47, 655-685].                  #
#                                                                            #
# The current version of the core CIF dictionary is obtainable from          #
# ftp://ftp.iucr.org/pub/cif_core.dic.                                       #
#                                                                            #
# Software is freely available for graphical display of the structure(s)     #
# in this CIF. For information consult the CIF software page                 #
# http://www.iucr.org/resources/cif/software.                                #
#                                                                            #
# This file may be used for bona fide research purposes within the           #
# scientific community so long as proper attribution is given to the data    # 
# article from which it was obtained.                                        #
#                                                                            #
##############################################################################
data_I
_audit_creation_method
;
Olex2 1.5-alpha
(compiled 2024.02.16 svn.r378c4104 for OlexSys, GUI svn.r6928)
;
_journal_date_recd_electronic     2024-03-11
_journal_date_accepted     2024-04-18
_journal_name_full     'IUCrData'
_journal_year     2024
_journal_volume     9
_journal_issue      1
_journal_page_first     0
_journal_page_last     0
_journal_paper_category     HO
_journal_paper_doi     10.1107/S2414314624003468
_journal_coeditor_code     WM4211
_publ_contact_author_name     'Iliyan Kolev'
_publ_contact_author_address
;
Faculty of Chemistry and Pharmacy
University of Regensburg
Universitaetsstrasse 31
93053 Regensburg
Germany
;
_publ_contact_author_email     ilian.kolev@mu-varna.bg
_publ_contact_author_fax     ?
_publ_contact_author_phone     ?
_publ_section_title
;
Redetermination of germacrone type II based on single-crystal X-ray data
;
loop_
    _publ_author_name
    _publ_author_footnote
    _publ_author_address
    'Meurer, Florian' .
;
Faculty of Chemistry and Pharmacy
University of Regensburg
Universitaetsstrasse 31
93053 Regensburg
Germany
;
    'Bodensteiner, Michael' .
;
Faculty of Chemistry and Pharmacy
University of Regensburg
Universitaetsstrasse 31
93053 Regensburg
Germany
;
    'Kolev, Iliyan' .
;
Faculty of Pharmacy
Department of Pharmaceutical Chemistry
Medical University `Prof. Dr. Paraskev Stoyanov' -- Varna
84 "Tzar Osvoboditel" Blvd
9000 Varna
Bulgaria
;
_publ_section_synopsis
;
The crystal structure model of germacrone type II determined from
single-crystal X-ray data is compared with that of a previous synchrotron
X-ray powder study
;
_chemical_name_systematic
;
(3<i>E</i>,7<i>E</i>)-3,7-Dimethyl-10-propan-2-ylidenecyclodeca-3,7-dien-1-one
;
_chemical_name_common     Germacrone
_chemical_formula_moiety     'C15 H22 O'
_chemical_formula_sum     'C15 H22 O'
_chemical_formula_iupac     'C15 H22 O'
_chemical_formula_weight     218.341
_space_group_crystal_system     monoclinic
_space_group_name_H-M_alt     'C 1 2/c 1'
_space_group_name_Hall     '-C 2yc'
loop_
    _space_group_symop_id
    _space_group_symop_operation_xyz
    1 x,y,z
    2 -x,y,-z+1/2
    3 -x,-y,-z
    4 x,-y,z-1/2
    5 x+1/2,y+1/2,z
    6 -x+1/2,y+1/2,-z+1/2
    7 -x+1/2,-y+1/2,-z
    8 x+1/2,-y+1/2,z-1/2
_cell_length_a     25.6112(6)
_cell_length_b     9.7565(2)
_cell_length_c     10.3664(2)
_cell_angle_alpha     90
_cell_angle_beta     95.169(2)
_cell_angle_gamma     90
_cell_volume     2579.78(10)
_cell_formula_units_Z     8
_cell_measurement_reflns_used     7327
_cell_measurement_theta_min     3.4880
_cell_measurement_theta_max     73.4920
_cell_measurement_temperature     100.01(10)
_exptl_crystal_description     plate
_exptl_crystal_colour     colourless
_exptl_crystal_size_max     0.35
_exptl_crystal_size_mid     0.10
_exptl_crystal_size_min     0.01
_exptl_crystal_density_diffrn     1.124
_exptl_crystal_F_000     962.722
loop_
    _exptl_crystal_face_index_h
    _exptl_crystal_face_index_k
    _exptl_crystal_face_index_l
    _exptl_crystal_face_perp_dist
    1 0 0 0.0038
    -1 0 0 0.0088
    -1 -2 0 0.0495
    1 2 0 0.0495
    0 -1 2 0.1423
    0 -1 -2 0.1559
    1 5 -2 0.0877
    2 2 -6 0.1619
    1 1 2 0.1530
_exptl_absorpt_coefficient_mu     0.517
_exptl_absorpt_correction_type     gaussian
_exptl_absorpt_process_details
;
(CrysAlis PRO; Rigaku OD, 2023)
;
_exptl_absorpt_correction_T_min     0.601
_exptl_absorpt_correction_T_max     1.000
_diffrn_ambient_temperature     100.15
_diffrn_radiation_type     'Cu K\a'
_diffrn_radiation_wavelength     1.54184
_diffrn_measurement_device_type     'XtaLAB Synergy R, DW system, HyPix-Arc 150'
_diffrn_measurement_device     'four-circle diffractometer'
_diffrn_measurement_method     '\w scans'
_diffrn_detector_area_resol_mean     10.0000
loop_
    _diffrn_refln_index_h
    _diffrn_refln_index_k
    _diffrn_refln_index_l
    0 0 -1
    0 0 -1
    0 0 -1
    0 0 -1
    0 0 -1
    0 0 -1
    0 0 -1
    0 0 -1
    0 0 -1
    0 0 -1
    0 0 -1
    0 0 -2
    0 0 -2
    0 0 -2
    0 0 -2
    0 0 -2
    0 0 -2
    0 0 -2
    0 0 -2
    0 0 -2
    0 0 -2
    0 0 -2
    0 0 -2
    0 0 -2
    0 0 -2
    0 0 -2
    0 0 -3
    0 0 -3
    0 0 -3
    0 0 -3
    0 0 -3
    0 0 -3
    0 0 -3
    0 0 -3
    0 0 -3
    0 0 -3
    0 0 -3
    0 0 -3
    0 0 -3
    0 0 -3
    0 0 -3
    0 0 -3
    0 0 -3
    0 0 -4
    0 0 -4
    0 0 -4
    0 0 -4
    0 0 -4
    0 0 -4
    0 0 -4
    0 0 -4
    0 0 -4
    0 0 -4
    0 0 -4
    0 0 -4
    0 0 -4
    0 0 -4
    0 0 -4
    0 0 -4
    0 0 -5
    0 0 -5
    0 0 -5
    0 0 -5
    0 0 -5
    0 0 -5
    0 0 -5
    0 0 -5
    0 0 -5
    0 0 -5
    0 0 -5
    0 0 -5
    0 0 -5
    0 0 -6
    0 0 -6
    0 0 -6
    0 0 -6
    0 0 -6
    0 0 -6
    0 0 -6
    0 0 -6
    0 0 -7
    0 0 -7
    0 0 -7
    0 0 -7
    0 0 -7
    0 0 -7
    0 0 -7
    0 0 -7
    0 0 -7
    0 0 -7
    0 0 -8
    0 0 -8
    0 0 -8
    0 0 -8
    0 0 -8
    0 0 -8
    0 0 -8
    0 0 -8
    0 0 -8
    0 0 -9
    0 0 -9
    0 0 -9
    0 0 -9
    0 0 -9
    0 0 -9
    0 0 -9
    0 0 -9
    0 0 -10
    0 0 -10
    0 0 -10
    0 0 -10
    0 0 -10
    0 0 -11
    0 0 -11
    0 0 -11
    0 2 0
    0 2 0
    0 -2 0
    0 -2 0
    0 2 1
    0 2 -1
    0 -2 -1
    0 -2 1
    0 -2 -1
    0 -2 -1
    0 -2 1
    0 -2 -1
    0 2 1
    0 -2 -1
    0 -2 -1
    0 2 -1
    0 -2 -1
    0 2 -2
    0 -2 2
    0 2 2
    0 -2 -2
    0 -2 -2
    0 -2 -2
    0 -2 2
    0 2 -2
    0 2 -2
    0 2 -2
    0 2 2
    0 -2 -2
    0 -2 -2
    0 -2 -2
    0 -2 -2
    0 -2 -2
    0 2 -2
    0 2 -2
    0 -2 3
    0 2 3
    0 2 3
    0 2 -3
    0 -2 -3
    0 2 -3
    0 -2 -3
    0 2 -3
    0 -2 3
    0 2 -3
    0 -2 -3
    0 2 -3
    0 2 -3
    0 -2 -3
    0 -2 -3
    0 -2 -3
    0 -2 -3
    0 -2 -3
    0 2 -3
    0 -2 -3
    0 2 -3
    0 -2 -3
    0 -2 -3
    0 -2 -4
    0 -2 -4
    0 2 -4
    0 2 -4
    0 -2 -4
    0 2 -4
    0 2 -4
    0 -2 4
    0 2 -4
    0 2 -4
    0 -2 -4
    0 -2 -4
    0 -2 -4
    0 -2 -4
    0 -2 -4
    0 -2 -4
    0 2 -4
    0 2 -4
    0 -2 -4
    0 -2 -4
    0 -2 -4
    0 -2 -4
    0 2 -4
    0 2 -4
    0 -2 -4
    0 -2 -4
    0 -2 -4
    0 2 -4
    0 -2 -5
    0 2 -5
    0 -2 -5
    0 2 -5
    0 2 -5
    0 2 -5
    0 2 -5
    0 -2 -5
    0 2 -5
    0 -2 -5
    0 -2 -5
    0 -2 -5
    0 -2 -5
    0 -2 -5
    0 2 -5
    0 -2 -5
    0 2 -5
    0 -2 -6
    0 2 -6
    0 -2 -6
    0 -2 -6
    0 -2 -6
    0 2 -6
    0 2 -6
    0 2 -6
    0 2 -6
    0 -2 -6
    0 2 -6
    0 -2 -6
    0 -2 -6
    0 -2 -6
    0 -2 -6
    0 2 -6
    0 2 -6
    0 -2 -6
    0 -2 -6
    0 -2 -7
    0 2 -7
    0 2 -7
    0 -2 -7
    0 -2 -7
    0 2 -7
    0 2 -7
    0 -2 -7
    0 -2 -7
    0 -2 -7
    0 -2 -7
    0 -2 -7
    0 -2 -7
    0 -2 -7
    0 2 -7
    0 -2 -7
    0 2 -7
    0 -2 -8
    0 2 -8
    0 2 -8
    0 2 -8
    0 -2 -8
    0 -2 -8
    0 -2 -8
    0 2 -8
    0 -2 -8
    0 -2 -8
    0 2 -8
    0 2 -8
    0 -2 -8
    0 2 -8
    0 -2 -8
    0 -2 -8
    0 -2 -8
    0 2 -9
    0 2 -9
    0 2 -9
    0 -2 -9
    0 2 -9
    0 -2 -9
    0 2 -9
    0 -2 -9
    0 2 -9
    0 -2 -9
    0 2 -9
    0 2 -9
    0 -2 -9
    0 2 -10
    0 -2 -10
    0 2 -10
    0 -2 -10
    0 2 -10
    0 2 -10
    0 2 -11
    0 2 -11
    0 2 -11
    0 2 -11
    0 2 -11
    0 2 -12
    0 2 -12
    0 4 0
    0 -4 0
    0 4 1
    0 4 -1
    0 -4 1
    0 -4 -1
    0 -4 -2
    0 4 -2
    0 4 2
    0 4 -2
    0 -4 -2
    0 -4 2
    0 4 -3
    0 4 3
    0 -4 -3
    0 4 -3
    0 -4 -3
    0 4 -4
    0 4 -4
    0 -4 -4
    0 4 -4
    0 -4 -4
    0 4 -5
    0 -4 -5
    0 -4 -5
    0 -4 -5
    0 -4 -5
    0 4 -5
    0 4 -5
    0 4 -5
    0 4 -5
    0 -4 -5
    0 4 -6
    0 4 -6
    0 4 -6
    0 4 -6
    0 4 -6
    0 -4 -6
    0 -4 -6
    0 -4 -6
    0 4 -6
    0 -4 -6
    0 4 -6
    0 -4 -6
    0 4 -7
    0 4 -7
    0 4 -7
    0 -4 -7
    0 -4 -7
    0 4 -7
    0 -4 -7
    0 -4 -7
    0 4 -7
    0 4 -7
    0 4 -8
    0 4 -8
    0 4 -8
    0 -4 -8
    0 -4 -8
    0 4 -8
    0 4 -8
    0 -4 -8
    0 4 -9
    0 4 -9
    0 4 -9
    0 -4 -9
    0 -4 -9
    0 4 -10
    0 4 -10
    0 -4 -10
    0 4 -10
    0 4 -10
    0 4 -11
    0 4 -11
    0 4 -11
    0 -4 -11
    0 4 -11
    0 4 -12
    0 4 -12
    0 6 0
    0 -6 0
    0 -6 1
    0 -6 -1
    0 -6 -1
    0 6 1
    0 6 -1
    0 -6 -2
    0 -6 2
    0 -6 -2
    0 6 2
    0 6 -2
    0 -6 -3
    0 -6 3
    0 6 3
    0 -6 -4
    0 -6 -4
    0 -6 -4
    0 -6 4
    0 6 -4
    0 6 -5
    0 -6 5
    0 -6 -5
    0 -6 -5
    0 -6 -5
    0 6 -5
    0 6 -5
    0 -6 -5
    0 6 -5
    0 6 -6
    0 6 -6
    0 6 -6
    0 -6 -6
    0 -6 -6
    0 6 -6
    0 -6 -6
    0 6 -6
    0 6 -7
    0 6 -7
    0 -6 -7
    0 -6 -7
    0 -6 -7
    0 6 -7
    0 6 -7
    0 6 -8
    0 6 -8
    0 -6 -8
    0 6 -9
    0 -6 -9
    0 6 -9
    0 6 -9
    0 -6 -9
    0 -6 -9
    0 -6 -10
    0 6 -10
    0 -6 -10
    0 6 -10
    0 6 -11
    0 -6 -11
    0 -8 0
    0 -8 -1
    0 -8 -2
    0 -8 -3
    0 -8 -3
    0 -8 -3
    0 -8 -4
    0 8 -4
    0 -8 -5
    0 -8 -5
    0 -8 -5
    0 8 -5
    0 8 -5
    0 -8 -5
    0 8 -5
    0 8 -6
    0 8 -6
    0 8 -6
    0 8 -7
    0 -8 -7
    0 -8 -7
    0 8 -7
    0 8 -7
    0 8 -7
    0 -8 -7
    0 8 -8
    0 -8 -8
    0 -8 -8
    0 8 -8
    0 -8 -8
    0 8 -9
    0 -8 -9
    0 8 -9
    0 8 -9
    0 -8 -9
    0 -10 1
    0 -10 -1
    0 -10 -1
    0 -10 -2
    0 -10 2
    0 -10 -2
    0 10 -3
    0 -10 3
    0 -10 -3
    0 10 -3
    0 -10 -3
    0 10 -4
    0 -10 -4
    0 -10 -4
    0 10 -4
    0 10 -4
    0 -10 -4
    0 10 -5
    0 10 -5
    0 10 -5
    0 -10 -5
    0 -10 5
    0 -10 -5
    0 -10 -6
    0 10 -6
    0 10 -6
    0 -10 6
    0 -10 -6
    0 10 -6
    0 10 -7
    0 -10 7
    0 -10 -7
    0 -12 0
    0 -12 -1
    0 -12 -1
    1 1 -12
    1 1 -11
    1 1 -11
    1 1 -11
    1 1 -11
    1 1 -11
    1 -1 -10
    1 1 -10
    1 -1 -10
    1 1 -10
    1 -1 -10
    1 1 -10
    1 1 -10
    1 -1 -10
    1 -1 -10
    1 1 -10
    1 1 -9
    1 -1 -9
    1 1 -9
    1 -1 -9
    1 1 -9
    1 1 -9
    1 1 -9
    1 -1 -9
    1 -1 -9
    1 -1 -9
    1 1 -9
    1 -1 -9
    1 -1 -9
    1 -1 -9
    1 1 -9
    1 1 -9
    1 -1 -8
    1 -1 -8
    1 1 -8
    1 1 -8
    1 -1 -8
    1 1 -8
    1 1 -8
    1 -1 -8
    1 -1 -8
    1 1 -8
    1 1 -8
    1 -1 -8
    1 -1 -8
    1 -1 -8
    1 1 -8
    1 1 -8
    1 -1 -8
    1 -1 -8
    1 -1 -7
    1 1 -7
    1 -1 -7
    1 1 -7
    1 -1 -7
    1 1 -7
    1 -1 -7
    1 1 -7
    1 -1 -7
    1 -1 -7
    1 -1 -7
    1 1 -7
    1 1 -7
    1 -1 -7
    1 1 -7
    1 -1 -7
    1 -1 -7
    1 -1 -7
    1 1 -7
    1 -1 -7
    1 -1 -7
    1 1 -7
    1 -1 -7
    1 1 -7
    1 -1 -6
    1 1 -6
    1 -1 -6
    1 -1 -6
    1 1 -6
    1 -1 -6
    1 1 -6
    1 -1 -6
    1 1 -6
    1 1 -6
    1 -1 -6
    1 -1 -6
    1 -1 -6
    1 -1 -6
    1 1 -6
    1 1 -6
    1 -1 -6
    1 -1 -6
    1 -1 -6
    1 1 -6
    1 1 -6
    1 1 -6
    1 -1 -6
    1 -1 -5
    1 1 -5
    1 -1 -5
    1 -1 -5
    1 -1 -5
    1 1 -5
    1 1 -5
    1 1 -5
    1 -1 -5
    1 -1 -5
    1 -1 -5
    1 -1 -5
    1 1 -5
    1 1 -5
    1 1 -5
    1 -1 -5
    1 1 -5
    1 -1 -5
    1 -1 -5
    1 -1 -5
    1 -1 -5
    1 1 -5
    1 1 -5
    1 -1 -4
    1 1 -4
    1 -1 -4
    1 1 -4
    1 1 -4
    1 -1 -4
    -1 -1 4
    1 -1 -4
    1 1 -4
    1 -1 -4
    1 -1 -4
    1 1 -4
    1 1 -4
    1 -1 -4
    1 -1 -4
    1 1 -4
    1 -1 -4
    1 -1 -4
    1 -1 -4
    1 1 -4
    1 -1 -4
    1 -1 -4
    1 1 -4
    1 -1 -4
    1 -1 -4
    1 1 -4
    1 1 -4
    -1 1 3
    -1 1 3
    1 1 -3
    1 1 -3
    1 -1 -3
    1 -1 -3
    1 -1 -3
    1 -1 -3
    1 -1 -3
    1 1 -3
    1 1 -3
    1 -1 -3
    1 -1 -3
    1 1 -3
    1 -1 -3
    1 1 -3
    1 -1 -3
    1 -1 -3
    1 1 -3
    1 -1 -3
    1 1 -3
    1 -1 -3
    1 -1 -3
    1 1 -3
    1 -1 -3
    1 1 -3
    1 1 -3
    1 -1 -3
    1 1 -3
    1 -1 -2
    -1 1 2
    -1 1 2
    1 1 -2
    1 -1 -2
    1 -1 -2
    1 1 -2
    1 -1 -2
    1 -1 -2
    1 -1 -2
    1 1 -2
    1 1 -2
    1 -1 -2
    1 -1 -2
    1 1 -2
    1 1 -2
    1 -1 -2
    1 -1 -2
    1 -1 -2
    1 -1 -2
    1 1 -2
    1 -1 -2
    1 -1 -2
    1 -1 -2
    1 -1 -1
    1 1 -1
    1 -1 -1
    1 -1 -1
    -1 -1 1
    -1 1 1
    1 -1 -1
    1 -1 -1
    1 -1 -1
    1 -1 -1
    1 -1 -1
    1 -1 -1
    1 -1 -1
    1 1 -1
    1 1 0
    1 -1 0
    1 -1 0
    -1 1 0
    1 1 0
    1 -1 0
    1 -1 1
    1 -1 1
    1 1 1
    1 1 1
    -1 -1 -1
    -1 -1 -1
    1 -1 1
    -1 -1 -1
    1 -1 1
    -1 -1 -1
    -1 -1 -1
    -1 1 -1
    -1 1 -1
    -1 -1 -1
    -1 -1 -1
    -1 -1 -1
    -1 1 -1
    1 -1 2
    -1 1 -2
    1 1 2
    1 -1 2
    -1 1 -2
    -1 -1 -2
    -1 1 -2
    -1 -1 -2
    -1 -1 -2
    -1 -1 -2
    -1 -1 -2
    -1 1 -2
    -1 1 -2
    1 -1 2
    -1 1 -2
    -1 -1 -2
    -1 -1 -2
    -1 -1 -2
    -1 -1 -2
    -1 1 -2
    -1 1 -2
    -1 1 -2
    -1 -1 -2
    -1 -1 -2
    -1 -1 -2
    -1 1 -2
    -1 -1 -2
    -1 -1 -2
    -1 1 -2
    1 -1 3
    -1 1 -3
    -1 -1 -3
    -1 1 -3
    1 1 3
    -1 -1 -3
    -1 -1 -3
    -1 1 -3
    1 -1 3
    -1 1 -3
    -1 -1 -3
    -1 -1 -3
    -1 1 -3
    -1 1 -3
    -1 -1 -3
    -1 -1 -3
    -1 1 -3
    -1 -1 -3
    -1 -1 -3
    -1 1 -3
    -1 1 -3
    -1 -1 -3
    -1 -1 -3
    -1 -1 -3
    -1 1 -3
    -1 1 -3
    -1 1 -3
    -1 1 -3
    -1 1 -3
    -1 -1 -3
    -1 -1 -3
    1 -1 4
    -1 -1 -4
    -1 -1 -4
    -1 1 -4
    -1 1 -4
    1 1 4
    -1 1 -4
    -1 -1 -4
    -1 1 -4
    -1 1 -4
    -1 -1 -4
    -1 -1 -4
    -1 -1 -4
    -1 -1 -4
    -1 1 -4
    -1 -1 -4
    -1 1 -4
    -1 -1 -4
    -1 1 -4
    -1 -1 -4
    -1 -1 -4
    -1 1 -4
    -1 1 -4
    -1 1 -4
    -1 -1 -4
    -1 -1 -4
    -1 -1 -5
    -1 1 -5
    -1 1 -5
    -1 -1 -5
    -1 -1 -5
    -1 -1 -5
    -1 -1 -5
    -1 1 -5
    -1 1 -5
    -1 -1 -5
    -1 1 -5
    -1 1 -5
    -1 -1 -5
    -1 1 -5
    -1 -1 -5
    -1 -1 -5
    -1 1 -5
    -1 -1 -5
    -1 1 -5
    -1 1 -5
    -1 -1 -5
    -1 1 -5
    -1 1 -6
    -1 -1 -6
    -1 -1 -6
    -1 -1 -6
    -1 -1 -6
    -1 1 -6
    -1 1 -6
    -1 1 -6
    -1 1 -6
    -1 -1 -6
    -1 -1 -6
    -1 -1 -6
    -1 1 -6
    -1 1 -6
    -1 -1 -6
    -1 -1 -6
    -1 -1 -6
    -1 -1 -7
    -1 1 -7
    -1 -1 -7
    -1 -1 -7
    -1 1 -7
    -1 -1 -7
    -1 1 -7
    -1 1 -7
    -1 -1 -7
    -1 1 -7
    -1 -1 -7
    -1 1 -7
    -1 -1 -7
    -1 -1 -7
    -1 1 -7
    -1 1 -7
    -1 -1 -7
    -1 -1 -7
    -1 1 -7
    -1 -1 -7
    -1 -1 -8
    -1 -1 -8
    -1 1 -8
    -1 1 -8
    -1 1 -8
    -1 -1 -8
    -1 1 -8
    -1 1 -8
    -1 -1 -8
    -1 1 -8
    -1 -1 -8
    -1 -1 -8
    -1 1 -8
    -1 -1 -8
    -1 -1 -8
    -1 1 -8
    -1 1 -8
    -1 -1 -8
    -1 -1 -8
    -1 1 -8
    -1 1 -9
    -1 1 -9
    -1 -1 -9
    -1 1 -9
    -1 -1 -9
    -1 -1 -9
    -1 1 -9
    -1 -1 -9
    -1 1 -9
    -1 -1 -9
    -1 -1 -9
    -1 1 -9
    -1 -1 -9
    -1 -1 -9
    -1 1 -9
    -1 -1 -10
    -1 -1 -10
    -1 1 -10
    -1 1 -10
    -1 1 -10
    -1 1 -10
    -1 1 -10
    -1 -1 -10
    -1 -1 -10
    -1 -1 -10
    -1 -1 -10
    -1 1 -10
    -1 1 -11
    -1 1 -11
    -1 -1 -11
    -1 1 -11
    -1 1 -12
    1 3 -12
    1 3 -11
    1 3 -11
    1 3 -11
    1 3 -11
    1 3 -11
    1 -3 -11
    1 3 -10
    1 3 -10
    1 3 -10
    1 3 -10
    1 3 -9
    1 -3 -9
    1 3 -9
    1 -3 -9
    1 3 -9
    1 3 -9
    1 3 -9
    1 -3 -9
    1 3 -9
    1 -3 -8
    1 3 -8
    1 3 -8
    1 3 -8
    1 3 -8
    1 -3 -8
    1 3 -8
    1 -3 -8
    1 3 -8
    1 -3 -8
    1 3 -8
    1 3 -8
    1 -3 -8
    1 3 -7
    1 -3 -7
    1 -3 -7
    1 -3 -7
    1 3 -7
    1 3 -7
    1 3 -7
    1 -3 -7
    1 -3 -7
    1 -3 -7
    1 3 -7
    1 3 -7
    1 3 -6
    1 3 -6
    1 -3 -6
    1 -3 -6
    1 3 -6
    1 -3 -6
    1 -3 -6
    1 -3 -6
    1 3 -6
    1 -3 -6
    1 3 -6
    1 3 -6
    1 -3 -6
    1 3 -6
    1 -3 -6
    1 3 -6
    1 -3 -6
    1 -3 -6
    1 3 -5
    1 -3 -5
    1 -3 -5
    1 3 -5
    1 -3 -5
    1 -3 -5
    1 -3 -5
    1 -3 -5
    1 3 -5
    1 3 -5
    1 3 -5
    1 -3 -5
    1 3 -5
    1 -3 -5
    1 -3 -5
    -1 3 4
    1 -3 -4
    1 3 -4
    1 3 -4
    -1 -3 4
    1 -3 -4
    1 -3 -4
    1 -3 -4
    1 3 -4
    1 -3 -4
    1 -3 -4
    1 3 -4
    1 -3 -4
    1 -3 -4
    1 3 -4
    1 -3 -4
    1 -3 -4
    1 3 -4
    1 3 -4
    1 3 -3
    1 -3 -3
    1 -3 -3
    -1 -3 3
    1 -3 -3
    1 -3 -3
    1 3 -3
    -1 3 3
    1 3 -3
    1 3 -3
    1 -3 -3
    1 -3 -2
    -1 -3 2
    1 -3 -2
    1 -3 -2
    1 -3 -2
    1 3 -2
    1 -3 -2
    1 -3 -2
    1 3 -2
    -1 3 2
    -1 -3 2
    1 3 -2
    1 -3 -1
    1 3 -1
    1 -3 -1
    -1 3 1
    -1 -3 1
    -1 -3 1
    1 -3 -1
    1 -3 -1
    1 3 -1
    1 -3 -1
    1 3 0
    1 -3 0
    1 3 0
    -1 3 0
    -1 -3 0
    1 -3 0
    -1 3 -1
    1 -3 1
    1 3 1
    1 -3 1
    -1 -3 -1
    1 3 1
    -1 3 -1
    -1 -3 -1
    1 -3 2
    1 3 2
    -1 3 -2
    1 -3 2
    -1 -3 -2
    1 3 2
    -1 -3 -2
    -1 3 -2
    -1 -3 -2
    -1 3 -2
    -1 3 -3
    1 3 3
    1 -3 3
    -1 -3 -3
    1 -3 3
    1 3 3
    -1 -3 -3
    -1 -3 -3
    -1 -3 -3
    -1 3 -3
    -1 3 -3
    -1 -3 -3
    -1 -3 -3
    1 -3 4
    -1 3 -4
    1 -3 4
    -1 -3 -4
    -1 -3 -4
    -1 -3 -4
    -1 -3 -4
    -1 -3 -4
    -1 -3 -4
    -1 3 -4
    -1 -3 -4
    -1 -3 -4
    -1 3 -5
    -1 3 -5
    -1 -3 -5
    -1 3 -5
    -1 3 -5
    -1 -3 -5
    -1 -3 -5
    -1 -3 -5
    -1 -3 -5
    -1 -3 -5
    -1 3 -5
    -1 3 -5
    -1 3 -6
    -1 -3 -6
    -1 -3 -6
    -1 3 -6
    -1 3 -6
    -1 3 -6
    -1 -3 -6
    -1 -3 -6
    -1 -3 -6
    -1 -3 -6
    -1 -3 -6
    -1 3 -6
    -1 -3 -6
    -1 3 -6
    -1 3 -6
    -1 -3 -6
    -1 -3 -7
    -1 3 -7
    -1 3 -7
    -1 3 -7
    -1 -3 -7
    -1 3 -7
    -1 -3 -7
    -1 3 -7
    -1 -3 -7
    -1 -3 -7
    -1 -3 -7
    -1 -3 -7
    -1 3 -7
    -1 3 -7
    -1 -3 -7
    -1 3 -8
    -1 -3 -8
    -1 3 -8
    -1 3 -8
    -1 3 -8
    -1 -3 -8
    -1 3 -8
    -1 -3 -8
    -1 -3 -8
    -1 3 -8
    -1 3 -8
    -1 -3 -8
    -1 3 -8
    -1 -3 -8
    -1 3 -8
    -1 -3 -9
    -1 3 -9
    -1 3 -9
    -1 3 -9
    -1 3 -9
    -1 -3 -9
    -1 3 -9
    -1 3 -9
    -1 3 -10
    -1 3 -10
    -1 3 -11
    -1 -3 -11
    -1 3 -11
    -1 3 -11
    -1 3 -11
    -1 3 -12
    -1 3 -12
    -1 3 -12
    1 5 -11
    1 5 -11
    1 -5 -11
    1 5 -11
    1 5 -11
    1 -5 -10
    1 5 -10
    1 5 -10
    1 -5 -10
    1 5 -10
    1 5 -10
    1 5 -9
    1 5 -9
    1 -5 -9
    1 5 -8
    1 5 -8
    1 5 -8
    1 -5 -8
    1 5 -8
    1 5 -8
    1 -5 -8
    1 -5 -7
    1 -5 -7
    1 5 -7
    1 5 -7
    1 5 -7
    1 5 -7
    1 -5 -7
    1 5 -7
    1 5 -6
    1 5 -6
    1 5 -6
    1 -5 -6
    1 -5 -6
    1 5 -6
    1 5 -6
    1 5 -6
    1 -5 -6
    1 5 -5
    -1 -5 5
    1 5 -5
    1 -5 -5
    1 -5 -5
    1 -5 -5
    1 5 -5
    1 5 -5
    1 5 -5
    1 5 -5
    1 -5 -5
    1 -5 -4
    1 -5 -4
    1 -5 -4
    -1 -5 4
    1 5 -4
    1 5 -3
    -1 -5 3
    1 -5 -3
    -1 -5 2
    1 -5 -2
    -1 5 2
    1 -5 -1
    -1 -5 1
    -1 5 1
    -1 -5 0
    1 -5 0
    1 -5 0
    -1 5 0
    1 5 0
    1 -5 1
    -1 -5 -1
    1 5 1
    1 -5 1
    1 -5 2
    -1 -5 -2
    1 5 2
    1 -5 2
    1 -5 3
    -1 -5 -3
    -1 -5 -3
    -1 5 -4
    -1 -5 -4
    -1 -5 -4
    -1 -5 -4
    -1 5 -4
    1 -5 4
    -1 5 -4
    -1 5 -5
    -1 5 -5
    -1 5 -5
    -1 -5 -5
    -1 -5 -5
    -1 -5 -5
    -1 5 -5
    -1 5 -5
    -1 5 -5
    -1 -5 -5
    -1 5 -6
    -1 5 -6
    -1 5 -6
    -1 5 -6
    -1 -5 -6
    -1 -5 -6
    -1 5 -6
    -1 5 -6
    -1 -5 -6
    -1 5 -7
    -1 5 -7
    -1 5 -7
    -1 -5 -7
    -1 -5 -7
    -1 5 -7
    -1 -5 -7
    -1 5 -7
    -1 5 -8
    -1 5 -8
    -1 -5 -8
    -1 5 -8
    -1 5 -8
    -1 -5 -8
    -1 5 -9
    -1 -5 -9
    -1 5 -9
    -1 5 -10
    -1 5 -10
    -1 -5 -10
    -1 5 -10
    -1 5 -10
    -1 5 -11
    -1 -5 -11
    -1 5 -11
    -1 5 -11
    -1 5 -11
    1 7 -10
    1 7 -10
    1 7 -10
    1 -7 -10
    1 7 -9
    1 -7 -9
    1 -7 -9
    1 7 -9
    1 7 -9
    1 7 -9
    1 -7 -9
    1 7 -8
    1 -7 -8
    1 7 -8
    1 -7 -8
    1 7 -8
    1 7 -7
    1 -7 -7
    1 -7 -7
    1 7 -7
    1 7 -7
    1 -7 -7
    1 7 -6
    1 -7 -6
    1 -7 -6
    1 7 -6
    1 -7 -6
    1 -7 -5
    1 -7 -5
    1 -7 -5
    1 7 -5
    1 7 -5
    1 -7 -5
    1 7 -5
    1 7 -4
    1 -7 -4
    1 -7 -4
    1 -7 -4
    1 7 -4
    -1 -7 4
    1 -7 -3
    1 -7 -3
    -1 7 3
    -1 -7 2
    1 -7 -2
    -1 7 2
    -1 7 1
    -1 -7 1
    -1 7 0
    1 -7 0
    -1 -7 0
    -1 7 -1
    -1 -7 -1
    1 -7 1
    -1 -7 -1
    1 -7 2
    -1 -7 -2
    -1 -7 -3
    -1 -7 -3
    -1 -7 -3
    -1 -7 -4
    -1 -7 -4
    -1 7 -4
    -1 7 -4
    -1 7 -5
    -1 -7 -5
    -1 -7 -5
    -1 -7 -5
    -1 7 -5
    -1 7 -5
    -1 -7 -5
    -1 7 -5
    -1 7 -6
    -1 -7 -6
    -1 -7 -6
    -1 -7 -6
    -1 7 -6
    -1 7 -7
    -1 7 -7
    -1 -7 -7
    -1 -7 -7
    -1 7 -7
    -1 7 -8
    -1 7 -8
    -1 -7 -8
    -1 7 -8
    -1 -7 -9
    -1 7 -9
    -1 -7 -9
    -1 7 -9
    -1 7 -9
    -1 7 -10
    -1 7 -10
    -1 7 -10
    -1 -7 -10
    1 9 -8
    1 -9 -8
    1 9 -8
    1 9 -8
    1 -9 -8
    1 9 -7
    1 9 -7
    1 -9 -7
    1 9 -7
    1 -9 -7
    -1 -9 6
    1 9 -6
    1 -9 -6
    1 -9 -6
    1 9 -6
    1 9 -6
    1 -9 -6
    1 9 -5
    1 -9 -5
    1 -9 -5
    1 -9 -5
    1 9 -5
    1 9 -5
    1 -9 -5
    1 9 -4
    1 9 -4
    1 -9 -4
    1 -9 -3
    1 -9 -3
    1 -9 -2
    1 -9 -2
    -1 -9 1
    1 -9 -1
    -1 -9 0
    1 -9 0
    1 -9 1
    -1 -9 -1
    -1 -9 -2
    -1 -9 -2
    -1 -9 -3
    -1 -9 -3
    -1 -9 -4
    -1 9 -4
    -1 9 -4
    -1 9 -5
    -1 9 -5
    -1 9 -5
    -1 -9 -5
    -1 -9 -5
    -1 -9 -5
    -1 9 -5
    -1 -9 -5
    -1 -9 -6
    -1 9 -6
    -1 -9 -6
    -1 9 -6
    -1 9 -6
    -1 9 -6
    -1 -9 -6
    -1 9 -7
    -1 9 -7
    -1 -9 -7
    -1 9 -7
    -1 9 -7
    -1 -9 -7
    -1 9 -8
    -1 9 -8
    -1 9 -8
    1 -11 -5
    1 -11 -5
    1 11 -5
    -1 -11 5
    1 11 -4
    1 11 -4
    1 -11 -4
    -1 -11 4
    1 11 -4
    -1 -11 4
    1 -11 -4
    1 11 -3
    1 11 -3
    1 -11 -3
    1 -11 -3
    1 11 -3
    -1 -11 3
    -1 -11 3
    1 -11 -3
    1 11 -2
    1 -11 -2
    -1 -11 2
    1 11 -2
    -1 -11 2
    1 -11 -2
    -1 -11 1
    -1 -11 1
    1 -11 -1
    1 -11 -1
    1 11 -1
    1 -11 0
    -1 -11 0
    1 -11 0
    -1 -11 0
    1 -11 0
    -1 -11 0
    1 -11 1
    -1 11 -1
    -1 -11 -1
    -1 -11 -1
    -1 11 -2
    -1 -11 -2
    1 -11 2
    -1 11 -2
    -1 -11 -2
    -1 11 -3
    -1 11 -3
    1 -11 3
    -1 -11 -3
    -1 -11 -3
    -1 11 -3
    -1 -11 -3
    1 -11 3
    -1 -11 -4
    -1 -11 -4
    1 -11 4
    1 -11 4
    -1 11 -4
    -1 -11 -5
    -1 -11 -5
    -1 11 -5
    1 -11 5
    1 -11 5
    2 0 -11
    2 0 -11
    2 0 -11
    2 0 -10
    2 0 -10
    2 0 -10
    2 0 -10
    2 0 -10
    2 0 -9
    2 0 -9
    2 0 -9
    2 0 -9
    2 0 -9
    2 0 -9
    2 0 -9
    2 0 -9
    2 0 -8
    2 0 -8
    2 0 -8
    2 0 -8
    2 0 -8
    2 0 -8
    2 0 -8
    2 0 -8
    2 0 -8
    2 0 -8
    2 0 -7
    2 0 -7
    2 0 -7
    2 0 -7
    2 0 -7
    2 0 -7
    2 0 -7
    2 0 -7
    2 0 -7
    2 0 -7
    2 0 -7
    2 0 -7
    2 0 -7
    2 0 -6
    2 0 -6
    2 0 -6
    2 0 -6
    2 0 -6
    2 0 -6
    2 0 -6
    2 0 -6
    2 0 -5
    2 0 -5
    2 0 -5
    2 0 -5
    2 0 -5
    2 0 -5
    2 0 -5
    2 0 -5
    2 0 -5
    2 0 -5
    2 0 -5
    2 0 -5
    2 0 -5
    2 0 -5
    -2 0 4
    2 0 -4
    2 0 -4
    2 0 -4
    2 0 -4
    2 0 -4
    2 0 -4
    2 0 -4
    2 0 -4
    2 0 -4
    2 0 -4
    2 0 -4
    2 0 -4
    2 0 -4
    2 0 -4
    2 0 -4
    2 0 -4
    2 0 -3
    2 0 -3
    2 0 -3
    2 0 -3
    2 0 -3
    2 0 -3
    2 0 -3
    2 0 -3
    2 0 -3
    2 0 -3
    2 0 -3
    2 0 -3
    2 0 -2
    2 0 -2
    2 0 -2
    2 0 -2
    2 0 -2
    2 0 -2
    2 0 -2
    2 0 -2
    2 0 -2
    2 0 -2
    2 0 -2
    -2 0 2
    2 0 -1
    -2 0 1
    2 0 -1
    2 0 -1
    2 0 -1
    2 0 -1
    2 0 -1
    2 0 -1
    2 0 -1
    2 0 -1
    -2 0 0
    2 0 0
    2 0 1
    -2 0 -1
    -2 0 -1
    -2 0 -1
    -2 0 -1
    -2 0 -1
    -2 0 -1
    -2 0 -1
    -2 0 -1
    -2 0 -1
    -2 0 -1
    -2 0 -1
    -2 0 -1
    2 0 2
    -2 0 -2
    -2 0 -2
    -2 0 -2
    -2 0 -2
    -2 0 -2
    -2 0 -2
    -2 0 -2
    -2 0 -2
    -2 0 -2
    2 0 3
    2 0 3
    -2 0 -3
    -2 0 -3
    -2 0 -3
    -2 0 -3
    -2 0 -3
    -2 0 -3
    -2 0 -3
    -2 0 -3
    -2 0 -3
    -2 0 -3
    -2 0 -3
    -2 0 -3
    -2 0 -3
    2 0 4
    -2 0 -4
    -2 0 -4
    -2 0 -4
    -2 0 -4
    -2 0 -4
    -2 0 -4
    -2 0 -4
    -2 0 -4
    -2 0 -4
    -2 0 -4
    -2 0 -4
    -2 0 -4
    -2 0 -4
    -2 0 -4
    -2 0 -5
    -2 0 -5
    -2 0 -5
    -2 0 -5
    -2 0 -5
    -2 0 -5
    -2 0 -5
    -2 0 -5
    -2 0 -5
    -2 0 -5
    -2 0 -5
    -2 0 -6
    -2 0 -6
    -2 0 -6
    -2 0 -6
    -2 0 -6
    -2 0 -6
    -2 0 -6
    -2 0 -6
    -2 0 -7
    -2 0 -7
    -2 0 -7
    -2 0 -7
    -2 0 -7
    -2 0 -7
    -2 0 -7
    -2 0 -7
    -2 0 -7
    -2 0 -7
    -2 0 -7
    -2 0 -8
    -2 0 -8
    -2 0 -8
    -2 0 -8
    -2 0 -8
    -2 0 -8
    -2 0 -8
    -2 0 -8
    -2 0 -8
    -2 0 -9
    -2 0 -9
    -2 0 -9
    -2 0 -9
    -2 0 -9
    -2 0 -9
    -2 0 -9
    -2 0 -9
    -2 0 -9
    -2 0 -9
    -2 0 -10
    -2 0 -10
    -2 0 -10
    -2 0 -10
    -2 0 -11
    -2 0 -11
    -2 0 -11
    2 2 -12
    2 2 -11
    2 2 -11
    2 2 -11
    2 2 -11
    2 2 -11
    2 2 -11
    2 2 -10
    2 -2 -10
    2 2 -10
    2 2 -10
    2 2 -10
    2 2 -10
    2 -2 -10
    2 2 -9
    2 -2 -9
    2 -2 -9
    2 2 -9
    2 2 -9
    2 2 -9
    2 2 -9
    2 -2 -9
    2 2 -9
    2 -2 -9
    2 2 -9
    2 -2 -9
    2 -2 -8
    2 2 -8
    2 2 -8
    2 -2 -8
    2 -2 -8
    2 2 -8
    2 2 -8
    2 -2 -8
    2 -2 -8
    2 -2 -8
    2 2 -8
    2 2 -8
    2 -2 -8
    2 -2 -8
    2 -2 -8
    2 -2 -7
    2 -2 -7
    2 2 -7
    2 2 -7
    2 2 -7
    2 -2 -7
    2 -2 -7
    2 2 -7
    2 -2 -7
    2 2 -7
    2 2 -7
    2 -2 -7
    2 -2 -7
    2 2 -7
    2 -2 -7
    2 -2 -7
    2 -2 -7
    2 -2 -7
    2 2 -7
    2 -2 -7
    2 -2 -6
    2 -2 -6
    2 2 -6
    2 2 -6
    2 -2 -6
    2 -2 -6
    2 -2 -6
    2 2 -6
    2 -2 -6
    2 -2 -6
    2 -2 -6
    2 2 -6
    2 2 -6
    2 2 -6
    2 -2 -6
    2 -2 -6
    2 2 -6
    2 2 -6
    2 -2 -6
    2 -2 -6
    2 2 -6
    2 -2 -5
    2 2 -5
    2 -2 -5
    2 2 -5
    2 2 -5
    2 2 -5
    2 -2 -5
    2 2 -5
    2 -2 -5
    2 -2 -5
    2 -2 -5
    2 2 -5
    2 -2 -5
    2 -2 -5
    2 2 -5
    2 -2 -5
    2 2 -5
    2 2 -5
    2 2 -4
    2 -2 -4
    2 -2 -4
    2 -2 -4
    2 2 -4
    2 2 -4
    2 -2 -4
    -2 -2 4
    2 -2 -4
    2 2 -4
    2 -2 -4
    2 -2 -4
    2 2 -4
    2 -2 -4
    2 -2 -4
    2 2 -4
    2 -2 -4
    2 -2 -4
    2 2 -4
    2 -2 -4
    2 -2 -4
    2 -2 -4
    2 -2 -4
    2 2 -4
    2 2 -4
    2 2 -4
    -2 2 3
    2 2 -3
    2 2 -3
    2 2 -3
    2 -2 -3
    2 -2 -3
    2 -2 -3
    2 -2 -3
    2 -2 -3
    2 2 -3
    2 2 -3
    2 -2 -3
    2 -2 -3
    2 -2 -3
    2 2 -3
    2 -2 -3
    2 -2 -3
    2 -2 -3
    2 -2 -3
    2 2 -3
    2 -2 -2
    -2 2 2
    2 -2 -2
    2 2 -2
    2 -2 -2
    2 -2 -2
    2 -2 -2
    2 2 -2
    2 -2 -2
    2 -2 -2
    2 2 -2
    2 -2 -2
    2 2 -1
    2 2 -1
    -2 2 1
    2 -2 -1
    2 -2 -1
    2 -2 -1
    2 -2 0
    -2 2 0
    2 2 0
    2 -2 0
    2 -2 0
    2 2 0
    2 -2 0
    2 2 1
    2 -2 1
    -2 2 -1
    2 -2 1
    2 2 1
    2 -2 1
    2 -2 2
    2 2 2
    2 -2 2
    -2 2 -2
    2 2 2
    2 -2 2
    -2 -2 -2
    -2 -2 -2
    -2 -2 -2
    -2 -2 -2
    -2 -2 -2
    -2 2 -2
    -2 -2 -2
    -2 2 -2
    -2 -2 -2
    -2 2 -2
    -2 -2 -2
    -2 -2 -2
    -2 -2 -3
    2 -2 3
    -2 2 -3
    -2 2 -3
    2 2 3
    -2 -2 -3
    -2 2 -3
    -2 -2 -3
    -2 2 -3
    2 -2 3
    -2 -2 -3
    -2 -2 -3
    -2 -2 -3
    -2 2 -3
    -2 2 -3
    -2 -2 -3
    -2 -2 -3
    -2 2 -3
    -2 -2 -3
    -2 -2 -3
    -2 -2 -3
    2 -2 4
    2 2 4
    -2 2 -4
    -2 -2 -4
    -2 2 -4
    -2 2 -4
    -2 -2 -4
    -2 -2 -4
    -2 -2 -4
    -2 -2 -4
    -2 -2 -4
    -2 2 -4
    -2 -2 -4
    -2 2 -4
    -2 2 -4
    -2 2 -4
    -2 -2 -4
    -2 2 -4
    -2 -2 -4
    -2 -2 -4
    -2 2 -4
    -2 -2 -4
    -2 -2 -4
    -2 -2 -5
    -2 2 -5
    -2 2 -5
    -2 2 -5
    -2 2 -5
    -2 -2 -5
    -2 2 -5
    -2 -2 -5
    -2 2 -5
    -2 -2 -5
    -2 2 -5
    -2 -2 -5
    -2 -2 -6
    -2 -2 -6
    -2 2 -6
    -2 -2 -6
    -2 -2 -6
    -2 2 -6
    -2 2 -6
    -2 -2 -6
    -2 -2 -6
    -2 2 -6
    -2 2 -6
    -2 -2 -6
    -2 2 -6
    -2 -2 -6
    -2 2 -6
    -2 -2 -6
    -2 -2 -6
    -2 2 -7
    -2 -2 -7
    -2 2 -7
    -2 -2 -7
    -2 2 -7
    -2 -2 -7
    -2 2 -7
    -2 2 -7
    -2 -2 -7
    -2 -2 -7
    -2 2 -7
    -2 -2 -7
    -2 2 -7
    -2 2 -7
    -2 -2 -7
    -2 -2 -7
    -2 -2 -7
    -2 -2 -7
    -2 -2 -7
    -2 2 -7
    -2 2 -7
    -2 -2 -8
    -2 2 -8
    -2 2 -8
    -2 -2 -8
    -2 -2 -8
    -2 2 -8
    -2 -2 -8
    -2 2 -8
    -2 2 -8
    -2 2 -8
    -2 -2 -8
    -2 -2 -8
    -2 -2 -8
    -2 -2 -8
    -2 2 -8
    -2 -2 -8
    -2 2 -9
    -2 -2 -9
    -2 2 -9
    -2 -2 -9
    -2 -2 -9
    -2 2 -9
    -2 2 -9
    -2 2 -9
    -2 -2 -9
    -2 -2 -9
    -2 2 -9
    -2 -2 -9
    -2 2 -9
    -2 2 -10
    -2 -2 -10
    -2 2 -10
    -2 2 -10
    -2 2 -11
    -2 2 -11
    -2 2 -11
    -2 2 -11
    -2 2 -12
    2 4 -12
    2 4 -11
    2 -4 -11
    2 4 -11
    2 4 -11
    2 4 -11
    2 4 -11
    2 4 -10
    2 4 -10
    2 4 -10
    2 4 -10
    2 -4 -10
    2 4 -9
    2 4 -9
    2 -4 -9
    2 4 -9
    2 4 -9
    2 4 -9
    2 -4 -9
    2 4 -8
    2 4 -8
    2 4 -8
    2 -4 -8
    2 -4 -8
    2 -4 -8
    2 4 -8
    2 -4 -8
    2 4 -8
    2 -4 -7
    2 4 -7
    2 4 -7
    2 -4 -7
    2 -4 -7
    2 -4 -7
    2 4 -7
    2 4 -7
    2 4 -7
    2 -4 -7
    2 4 -6
    2 -4 -6
    2 -4 -6
    2 -4 -6
    2 -4 -6
    2 4 -6
    2 4 -6
    2 4 -6
    2 4 -6
    2 -4 -6
    2 4 -6
    2 4 -5
    -2 -4 5
    2 -4 -5
    2 -4 -5
    2 -4 -5
    2 -4 -5
    2 -4 -5
    2 4 -5
    2 4 -5
    2 4 -5
    2 -4 -5
    2 4 -5
    -2 4 4
    2 4 -4
    2 -4 -4
    2 4 -4
    2 -4 -4
    2 -4 -4
    2 4 -4
    2 4 -4
    2 4 -4
    2 -4 -3
    2 -4 -3
    2 -4 -3
    2 -4 -3
    2 -4 -3
    2 4 -3
    2 4 -3
    -2 4 3
    2 4 -2
    -2 -4 2
    2 -4 -2
    2 -4 -2
    2 -4 -2
    -2 4 2
    -2 4 1
    2 4 -1
    2 -4 -1
    -2 -4 1
    2 -4 -1
    -2 -4 0
    2 -4 0
    2 4 0
    2 4 0
    -2 4 0
    -2 4 -1
    2 4 1
    -2 -4 -1
    2 4 1
    2 -4 1
    -2 -4 -2
    -2 -4 -2
    2 -4 2
    -2 4 -2
    2 -4 2
    2 4 2
    2 4 2
    -2 -4 -3
    -2 -4 -3
    -2 -4 -3
    -2 -4 -3
    -2 4 -3
    2 -4 3
    2 4 3
    -2 4 -4
    -2 4 -4
    -2 -4 -4
    -2 -4 -4
    -2 -4 -4
    2 -4 4
    -2 4 -5
    -2 4 -5
    -2 4 -5
    -2 4 -5
    -2 -4 -5
    -2 -4 -5
    -2 -4 -5
    -2 4 -5
    -2 4 -5
    -2 -4 -5
    -2 4 -6
    -2 4 -6
    -2 -4 -6
    -2 4 -6
    -2 -4 -6
    -2 -4 -6
    -2 4 -6
    -2 4 -6
    -2 4 -6
    -2 4 -6
    -2 -4 -6
    -2 -4 -6
    -2 -4 -7
    -2 4 -7
    -2 4 -7
    -2 4 -7
    -2 -4 -7
    -2 4 -7
    -2 -4 -7
    -2 4 -7
    -2 4 -7
    -2 4 -7
    -2 -4 -7
    -2 -4 -7
    -2 4 -8
    -2 -4 -8
    -2 4 -8
    -2 4 -8
    -2 -4 -8
    -2 4 -8
    -2 4 -8
    -2 4 -8
    -2 -4 -8
    -2 -4 -8
    -2 4 -9
    -2 4 -9
    -2 -4 -9
    -2 4 -9
    -2 4 -10
    -2 4 -10
    -2 -4 -10
    -2 4 -10
    -2 4 -10
    -2 4 -11
    -2 4 -11
    -2 -4 -11
    -2 4 -11
    -2 4 -11
    -2 4 -12
    2 -6 -11
    2 6 -11
    2 -6 -10
    2 6 -10
    2 6 -10
    2 -6 -10
    2 6 -10
    2 -6 -9
    2 6 -9
    2 -6 -9
    2 6 -9
    2 6 -9
    2 -6 -9
    2 -6 -8
    2 -6 -8
    2 6 -8
    2 -6 -7
    2 -6 -7
    2 6 -7
    2 6 -7
    2 -6 -7
    2 6 -7
    2 6 -6
    2 -6 -6
    2 -6 -6
    2 6 -6
    2 6 -6
    2 6 -6
    2 6 -6
    2 -6 -6
    2 6 -5
    2 -6 -5
    2 -6 -5
    2 -6 -5
    2 6 -5
    2 -6 -5
    -2 -6 5
    2 6 -5
    -2 6 4
    -2 -6 4
    2 6 -4
    2 -6 -4
    2 -6 -4
    2 -6 -4
    -2 6 3
    -2 -6 3
    2 -6 -3
    -2 6 2
    -2 -6 2
    2 -6 -2
    -2 -6 1
    2 -6 -1
    -2 6 1
    2 -6 0
    -2 -6 0
    -2 6 0
    -2 -6 -1
    2 -6 1
    -2 6 -1
    -2 -6 -1
    -2 -6 -2
    -2 -6 -2
    2 -6 2
    -2 6 -2
    -2 -6 -3
    -2 -6 -3
    -2 -6 -3
    -2 6 -3
    2 -6 3
    -2 6 -4
    -2 -6 -4
    -2 -6 -4
    -2 -6 -4
    -2 6 -4
    -2 6 -4
    -2 6 -5
    -2 6 -5
    -2 -6 -5
    -2 -6 -5
    -2 6 -5
    -2 -6 -5
    -2 6 -5
    -2 6 -5
    -2 6 -5
    -2 -6 -5
    -2 6 -6
    -2 6 -6
    -2 6 -6
    -2 6 -6
    -2 -6 -6
    -2 -6 -6
    -2 6 -6
    -2 6 -6
    -2 -6 -6
    -2 6 -7
    -2 6 -7
    -2 -6 -7
    -2 -6 -7
    -2 6 -7
    -2 6 -7
    -2 -6 -7
    -2 -6 -8
    -2 6 -8
    -2 6 -9
    -2 -6 -9
    -2 6 -9
    -2 -6 -9
    -2 6 -9
    -2 6 -10
    -2 6 -10
    -2 -6 -10
    -2 6 -10
    -2 6 -10
    -2 -6 -11
    2 8 -9
    2 -8 -9
    2 8 -9
    2 -8 -9
    2 -8 -8
    2 8 -8
    2 -8 -8
    2 -8 -8
    2 8 -8
    2 -8 -7
    2 -8 -7
    2 8 -7
    2 -8 -7
    2 8 -7
    2 8 -7
    2 8 -6
    2 8 -6
    2 8 -6
    2 -8 -5
    2 -8 -5
    2 -8 -5
    2 8 -5
    2 8 -5
    2 -8 -5
    2 -8 -4
    2 8 -4
    -2 -8 4
    2 -8 -4
    2 -8 -3
    2 -8 -3
    -2 -8 3
    2 -8 -2
    -2 -8 2
    -2 8 1
    -2 -8 1
    -2 -8 0
    -2 8 0
    2 -8 0
    -2 -8 0
    -2 -8 -1
    -2 -8 -2
    -2 -8 -3
    -2 -8 -3
    -2 -8 -3
    -2 -8 -4
    -2 8 -4
    -2 -8 -5
    -2 -8 -5
    -2 -8 -5
    -2 8 -5
    -2 8 -5
    -2 -8 -5
    -2 8 -6
    -2 -8 -6
    -2 8 -6
    -2 8 -6
    -2 8 -7
    -2 8 -7
    -2 8 -7
    -2 -8 -7
    -2 8 -7
    -2 -8 -7
    -2 -8 -7
    -2 -8 -8
    -2 8 -8
    -2 8 -8
    -2 -8 -8
    -2 8 -8
    -2 8 -9
    -2 -8 -9
    -2 8 -9
    -2 -8 -9
    -2 8 -9
    2 -10 -7
    2 10 -7
    -2 -10 7
    -2 -10 6
    2 10 -6
    2 -10 -6
    2 -10 -6
    2 10 -6
    2 10 -6
    2 -10 -6
    2 10 -5
    2 10 -5
    2 -10 -5
    2 -10 -5
    2 10 -5
    2 -10 -5
    2 10 -4
    2 10 -4
    2 -10 -4
    2 -10 -4
    2 -10 -4
    2 10 -4
    -2 -10 4
    2 -10 -4
    2 10 -3
    2 -10 -3
    2 -10 -3
    2 10 -3
    -2 -10 3
    2 -10 -3
    -2 -10 2
    2 -10 -2
    2 -10 -2
    2 -10 -2
    2 10 -2
    2 -10 -1
    -2 -10 1
    2 -10 -1
    2 -10 0
    -2 -10 0
    2 -10 1
    -2 -10 -1
    -2 -10 -1
    -2 -10 -2
    -2 -10 -2
    2 -10 2
    -2 10 -2
    -2 10 -3
    -2 10 -3
    -2 10 -3
    -2 -10 -3
    2 -10 3
    -2 -10 -3
    -2 10 -4
    -2 -10 -4
    2 -10 4
    -2 -10 -4
    -2 10 -4
    -2 10 -4
    -2 -10 -4
    -2 10 -4
    -2 10 -5
    -2 10 -5
    -2 10 -5
    -2 -10 -5
    -2 -10 -5
    -2 10 -5
    -2 -10 -6
    -2 10 -6
    -2 10 -6
    2 -10 6
    -2 -10 -6
    -2 10 -6
    -2 10 -7
    -2 -10 -7
    2 -12 -1
    2 -12 0
    -2 -12 0
    -2 -12 -1
    -2 -12 -1
    3 1 -12
    3 -1 -11
    3 1 -11
    3 1 -11
    3 1 -11
    3 1 -11
    3 1 -11
    3 1 -10
    3 -1 -10
    3 1 -10
    3 1 -10
    3 -1 -10
    3 1 -10
    3 -1 -10
    3 -1 -10
    3 -1 -10
    3 1 -10
    3 -1 -9
    3 1 -9
    3 -1 -9
    3 1 -9
    3 1 -9
    3 -1 -9
    3 1 -9
    3 -1 -9
    3 1 -9
    3 1 -9
    3 -1 -9
    3 1 -9
    3 -1 -9
    3 -1 -9
    3 -1 -8
    3 1 -8
    3 1 -8
    3 -1 -8
    3 -1 -8
    3 -1 -8
    3 1 -8
    3 1 -8
    3 -1 -8
    3 1 -8
    3 -1 -8
    3 -1 -8
    3 -1 -8
    3 1 -8
    3 1 -8
    3 1 -8
    3 -1 -8
    3 -1 -8
    3 -1 -8
    3 1 -8
    3 1 -8
    3 -1 -7
    3 1 -7
    3 -1 -7
    3 -1 -7
    3 1 -7
    3 -1 -7
    3 -1 -7
    3 -1 -7
    3 1 -7
    3 1 -7
    3 -1 -7
    3 1 -7
    3 -1 -7
    3 1 -7
    3 -1 -7
    3 1 -7
    3 1 -7
    3 -1 -7
    3 -1 -7
    3 -1 -7
    3 -1 -7
    3 1 -7
    3 1 -7
    3 1 -7
    3 -1 -7
    3 -1 -7
    3 1 -6
    3 1 -6
    3 -1 -6
    3 -1 -6
    3 -1 -6
    3 -1 -6
    3 1 -6
    3 -1 -6
    3 -1 -6
    3 -1 -6
    3 1 -6
    3 1 -6
    3 1 -6
    3 -1 -6
    3 1 -6
    3 -1 -6
    3 -1 -6
    3 1 -6
    3 -1 -6
    3 1 -6
    3 -1 -6
    3 1 -5
    3 -1 -5
    3 -1 -5
    3 -1 -5
    3 -1 -5
    3 1 -5
    3 -1 -5
    3 -1 -5
    3 -1 -5
    3 1 -5
    3 1 -5
    3 -1 -5
    3 -1 -5
    3 -1 -5
    3 -1 -5
    3 1 -5
    3 -1 -5
    3 1 -5
    3 1 -5
    3 -1 -5
    3 1 -5
    -3 -1 4
    -3 1 4
    3 1 -4
    3 -1 -4
    3 -1 -4
    3 1 -4
    3 -1 -4
    3 -1 -4
    3 1 -4
    3 -1 -4
    3 -1 -4
    3 1 -4
    3 -1 -4
    3 -1 -4
    3 1 -4
    3 -1 -4
    3 1 -4
    3 -1 -4
    3 -1 -4
    3 1 -4
    3 -1 -4
    3 -1 -4
    3 1 -4
    -3 1 3
    3 1 -3
    3 -1 -3
    3 -1 -3
    -3 1 3
    3 -1 -3
    3 1 -3
    3 -1 -3
    3 1 -3
    3 -1 -3
    3 -1 -3
    3 -1 -3
    3 -1 -3
    3 -1 -3
    3 -1 -3
    3 1 -3
    3 1 -3
    3 -1 -3
    3 -1 -3
    3 1 -3
    3 -1 -3
    3 1 -3
    3 1 -3
    3 -1 -3
    3 -1 -3
    3 -1 -3
    -3 1 2
    3 -1 -2
    3 1 -2
    3 1 -2
    3 -1 -2
    3 1 -2
    3 -1 -2
    3 -1 -2
    3 -1 -2
    3 -1 -2
    3 -1 -2
    3 1 -2
    3 -1 -2
    3 -1 -2
    3 -1 -2
    3 1 -2
    3 -1 -2
    3 -1 -2
    3 1 -2
    3 -1 -2
    3 1 -2
    -3 1 1
    3 1 -1
    3 -1 -1
    3 -1 -1
    3 -1 -1
    3 1 -1
    3 -1 -1
    -3 1 0
    3 -1 0
    -3 1 -1
    3 -1 1
    -3 -1 -1
    -3 1 -1
    -3 -1 -1
    -3 -1 -1
    -3 -1 -1
    -3 -1 -1
    -3 -1 -2
    3 -1 2
    -3 1 -2
    -3 -1 -2
    -3 1 -2
    -3 1 -2
    -3 1 -2
    -3 -1 -2
    -3 -1 -2
    -3 -1 -2
    -3 -1 -2
    -3 1 -2
    -3 -1 -2
    -3 -1 -2
    -3 -1 -2
    -3 -1 -2
    -3 1 -2
    3 -1 3
    3 -1 3
    -3 1 -3
    -3 1 -3
    -3 -1 -3
    -3 1 -3
    -3 1 -3
    -3 -1 -3
    -3 1 -3
    -3 -1 -3
    -3 -1 -3
    -3 1 -3
    -3 1 -3
    -3 1 -3
    -3 1 -3
    -3 -1 -3
    -3 -1 -3
    -3 -1 -3
    -3 -1 -3
    -3 -1 -3
    -3 1 -3
    3 1 4
    3 -1 4
    -3 -1 -4
    -3 1 -4
    -3 1 -4
    -3 -1 -4
    -3 1 -4
    -3 1 -4
    -3 1 -4
    -3 -1 -4
    -3 -1 -4
    -3 -1 -4
    -3 1 -4
    -3 -1 -4
    -3 -1 -4
    -3 -1 -4
    -3 1 -4
    -3 1 -4
    -3 -1 -4
    -3 1 -4
    -3 -1 -5
    -3 -1 -5
    -3 1 -5
    -3 1 -5
    -3 1 -5
    -3 1 -5
    -3 -1 -5
    -3 1 -5
    -3 -1 -5
    -3 1 -5
    -3 -1 -5
    -3 1 -5
    -3 -1 -5
    -3 1 -5
    -3 1 -5
    -3 -1 -5
    -3 -1 -6
    -3 1 -6
    -3 -1 -6
    -3 1 -6
    -3 1 -6
    -3 1 -6
    -3 -1 -6
    -3 -1 -6
    -3 1 -6
    -3 -1 -6
    -3 -1 -6
    -3 1 -6
    -3 -1 -6
    -3 1 -6
    -3 1 -6
    -3 -1 -6
    -3 1 -6
    -3 -1 -6
    -3 1 -6
    -3 1 -6
    -3 -1 -6
    -3 1 -7
    -3 -1 -7
    -3 -1 -7
    -3 -1 -7
    -3 1 -7
    -3 -1 -7
    -3 1 -7
    -3 -1 -7
    -3 1 -7
    -3 1 -7
    -3 1 -7
    -3 1 -7
    -3 -1 -7
    -3 1 -7
    -3 -1 -7
    -3 1 -7
    -3 -1 -7
    -3 1 -7
    -3 -1 -7
    -3 -1 -7
    -3 -1 -7
    -3 -1 -8
    -3 1 -8
    -3 1 -8
    -3 -1 -8
    -3 -1 -8
    -3 -1 -8
    -3 1 -8
    -3 -1 -8
    -3 1 -8
    -3 -1 -8
    -3 1 -8
    -3 -1 -8
    -3 -1 -8
    -3 1 -8
    -3 -1 -8
    -3 1 -8
    -3 -1 -8
    -3 -1 -8
    -3 1 -9
    -3 -1 -9
    -3 1 -9
    -3 -1 -9
    -3 1 -9
    -3 1 -9
    -3 -1 -9
    -3 1 -9
    -3 -1 -9
    -3 1 -9
    -3 -1 -9
    -3 -1 -9
    -3 -1 -9
    -3 1 -9
    -3 1 -10
    -3 1 -10
    -3 -1 -10
    -3 -1 -10
    -3 1 -10
    -3 -1 -10
    -3 1 -10
    -3 1 -11
    -3 1 -11
    -3 -1 -11
    -3 1 -11
    -3 1 -12
    3 3 -12
    3 3 -11
    3 3 -11
    3 3 -11
    3 3 -11
    3 3 -11
    3 -3 -11
    3 3 -10
    3 3 -10
    3 3 -10
    3 3 -10
    3 -3 -9
    3 3 -9
    3 3 -9
    3 3 -9
    3 -3 -9
    3 -3 -9
    3 3 -9
    3 3 -9
    3 3 -9
    3 3 -9
    3 -3 -9
    3 3 -8
    3 -3 -8
    3 -3 -8
    3 -3 -8
    3 3 -8
    3 3 -8
    3 3 -8
    3 3 -8
    3 -3 -8
    3 -3 -7
    3 -3 -7
    3 3 -7
    3 -3 -7
    3 3 -7
    3 -3 -7
    3 -3 -7
    3 3 -7
    3 3 -7
    3 -3 -7
    3 -3 -7
    3 3 -7
    3 3 -7
    3 3 -6
    3 3 -6
    3 -3 -6
    3 -3 -6
    3 -3 -6
    3 -3 -6
    3 -3 -6
    3 -3 -6
    3 3 -6
    3 3 -6
    3 3 -6
    3 -3 -6
    3 -3 -6
    3 3 -6
    3 -3 -6
    3 -3 -6
    3 3 -6
    3 3 -6
    3 -3 -5
    3 -3 -5
    -3 -3 5
    3 3 -5
    3 -3 -5
    3 -3 -5
    3 3 -5
    3 3 -5
    3 -3 -5
    3 -3 -5
    3 3 -5
    3 -3 -4
    3 3 -4
    3 3 -4
    3 -3 -4
    3 -3 -4
    -3 -3 4
    3 3 -4
    3 -3 -4
    3 -3 -4
    3 -3 -4
    3 -3 -4
    3 3 -4
    3 -3 -4
    3 3 -4
    3 -3 -4
    3 3 -4
    3 3 -4
    3 -3 -4
    3 3 -4
    3 3 -3
    3 -3 -3
    3 -3 -3
    3 -3 -3
    3 -3 -3
    3 -3 -3
    3 3 -3
    3 3 -3
    3 -3 -3
    -3 3 2
    3 -3 -2
    3 3 -2
    3 3 -2
    3 -3 -2
    3 -3 -2
    3 -3 -2
    3 -3 -2
    3 3 -2
    3 3 -2
    3 -3 -2
    3 -3 -1
    3 -3 -1
    3 3 -1
    3 -3 -1
    3 3 -1
    -3 3 1
    3 -3 -1
    3 -3 -1
    3 3 0
    3 -3 0
    3 -3 0
    3 -3 0
    3 -3 0
    3 -3 0
    3 -3 1
    -3 -3 -1
    3 -3 1
    3 3 1
    -3 -3 -1
    3 -3 1
    -3 3 -2
    3 -3 2
    -3 -3 -2
    3 -3 2
    3 3 2
    -3 -3 -2
    -3 -3 -2
    -3 3 -2
    3 -3 2
    3 -3 3
    -3 3 -3
    3 3 3
    -3 3 -3
    -3 3 -3
    3 -3 3
    -3 -3 -3
    -3 -3 -3
    -3 -3 -3
    -3 -3 -3
    -3 -3 -3
    -3 3 -3
    -3 -3 -3
    -3 -3 -3
    -3 3 -4
    -3 3 -4
    3 3 4
    -3 -3 -4
    -3 -3 -4
    -3 -3 -4
    -3 3 -4
    -3 3 -4
    -3 -3 -4
    -3 -3 -4
    -3 3 -4
    -3 -3 -4
    -3 3 -5
    -3 3 -5
    -3 3 -5
    -3 3 -5
    -3 -3 -5
    -3 3 -5
    -3 -3 -5
    -3 -3 -5
    -3 -3 -5
    -3 -3 -5
    -3 3 -5
    -3 3 -6
    -3 3 -6
    -3 3 -6
    -3 -3 -6
    -3 3 -6
    -3 3 -6
    -3 -3 -6
    -3 -3 -6
    -3 -3 -6
    -3 3 -6
    -3 -3 -6
    -3 -3 -6
    -3 3 -6
    -3 -3 -6
    -3 -3 -7
    -3 3 -7
    -3 -3 -7
    -3 3 -7
    -3 -3 -7
    -3 3 -7
    -3 -3 -7
    -3 3 -7
    -3 -3 -7
    -3 3 -7
    -3 3 -7
    -3 -3 -7
    -3 3 -7
    -3 3 -8
    -3 -3 -8
    -3 -3 -8
    -3 -3 -8
    -3 3 -8
    -3 3 -8
    -3 3 -8
    -3 3 -8
    -3 3 -8
    -3 -3 -8
    -3 3 -8
    -3 -3 -8
    -3 -3 -8
    -3 -3 -9
    -3 3 -9
    -3 3 -9
    -3 3 -9
    -3 -3 -9
    -3 -3 -9
    -3 -3 -9
    -3 3 -9
    -3 -3 -9
    -3 3 -9
    -3 3 -10
    -3 3 -10
    -3 -3 -10
    -3 3 -10
    -3 3 -11
    -3 -3 -11
    -3 3 -11
    -3 3 -11
    -3 3 -11
    -3 3 -12
    -3 3 -12
    3 5 -11
    3 5 -11
    3 -5 -11
    3 5 -11
    3 -5 -10
    3 5 -10
    3 5 -10
    3 -5 -10
    3 5 -10
    3 5 -10
    3 5 -9
    3 5 -9
    3 -5 -9
    3 5 -8
    3 5 -8
    3 -5 -8
    3 -5 -8
    3 5 -8
    3 -5 -8
    3 5 -8
    3 5 -7
    3 5 -7
    3 -5 -7
    3 -5 -7
    3 5 -7
    3 5 -7
    3 5 -7
    3 -5 -7
    3 5 -6
    3 -5 -6
    3 -5 -6
    3 5 -6
    3 5 -6
    3 5 -6
    3 5 -6
    3 -5 -6
    -3 -5 5
    3 -5 -5
    3 5 -5
    3 -5 -5
    3 -5 -5
    3 -5 -5
    3 5 -5
    3 5 -5
    3 5 -5
    3 5 -5
    3 -5 -5
    3 5 -4
    3 5 -4
    -3 -5 4
    3 -5 -4
    3 -5 -4
    3 -5 -4
    -3 -5 3
    3 -5 -3
    3 -5 -3
    -3 -5 2
    3 -5 -1
    -3 -5 1
    3 -5 0
    -3 -5 0
    3 -5 0
    3 -5 1
    -3 -5 -1
    3 -5 1
    3 -5 2
    -3 -5 -2
    3 -5 2
    3 -5 3
    -3 -5 -3
    -3 -5 -3
    -3 -5 -3
    -3 5 -4
    -3 -5 -4
    -3 -5 -4
    -3 5 -4
    3 -5 4
    -3 5 -4
    -3 5 -5
    -3 5 -5
    -3 -5 -5
    -3 -5 -5
    -3 -5 -5
    -3 5 -5
    -3 5 -5
    -3 5 -5
    -3 -5 -5
    -3 5 -6
    -3 5 -6
    -3 5 -6
    -3 5 -6
    -3 -5 -6
    -3 -5 -6
    -3 5 -6
    -3 -5 -6
    -3 5 -6
    -3 5 -7
    -3 5 -7
    -3 5 -7
    -3 5 -7
    -3 -5 -7
    -3 -5 -7
    -3 5 -7
    -3 5 -7
    -3 -5 -7
    -3 5 -8
    -3 5 -8
    -3 -5 -8
    -3 5 -8
    -3 -5 -8
    -3 5 -9
    -3 -5 -9
    -3 5 -9
    -3 -5 -9
    -3 5 -9
    -3 5 -10
    -3 5 -10
    -3 -5 -10
    -3 5 -10
    -3 5 -10
    -3 5 -11
    -3 -5 -11
    -3 5 -11
    -3 5 -11
    3 7 -10
    3 7 -10
    3 -7 -10
    3 -7 -9
    3 7 -9
    3 7 -9
    3 7 -9
    3 7 -9
    3 -7 -9
    3 -7 -9
    3 -7 -8
    3 7 -8
    3 -7 -8
    3 7 -8
    3 -7 -8
    3 -7 -7
    3 -7 -7
    3 7 -7
    3 7 -7
    3 7 -7
    3 -7 -7
    3 -7 -6
    3 -7 -6
    3 7 -6
    3 -7 -6
    3 7 -6
    3 7 -5
    -3 -7 5
    3 -7 -5
    3 -7 -5
    3 -7 -5
    3 7 -5
    3 7 -5
    3 7 -5
    3 -7 -5
    3 7 -4
    3 -7 -4
    3 -7 -4
    3 7 -4
    -3 -7 4
    3 7 -4
    -3 7 4
    3 -7 -3
    3 -7 -3
    -3 7 3
    -3 -7 3
    3 -7 -2
    -3 7 2
    -3 7 1
    -3 -7 1
    3 -7 -1
    -3 7 0
    -3 -7 0
    -3 7 -1
    -3 -7 -1
    -3 -7 -1
    -3 7 -2
    -3 -7 -2
    -3 -7 -3
    -3 -7 -3
    -3 -7 -3
    -3 -7 -4
    -3 -7 -4
    -3 7 -4
    -3 7 -4
    -3 7 -5
    -3 -7 -5
    -3 -7 -5
    -3 -7 -5
    -3 7 -5
    -3 7 -5
    -3 7 -5
    -3 -7 -5
    -3 7 -6
    -3 7 -6
    -3 7 -6
    -3 -7 -6
    -3 7 -6
    -3 -7 -6
    -3 -7 -6
    -3 7 -7
    -3 7 -7
    -3 -7 -8
    -3 7 -8
    -3 -7 -8
    -3 7 -8
    -3 -7 -8
    -3 7 -8
    -3 -7 -9
    -3 7 -9
    -3 7 -9
    -3 -7 -9
    -3 -7 -10
    -3 7 -10
    3 -9 -8
    3 9 -8
    3 9 -8
    3 9 -8
    3 -9 -8
    3 9 -7
    3 9 -7
    3 9 -7
    3 -9 -7
    -3 -9 6
    3 9 -6
    3 -9 -6
    3 -9 -6
    3 9 -6
    3 9 -6
    3 -9 -6
    3 9 -5
    3 9 -5
    3 -9 -5
    3 -9 -5
    3 -9 -5
    3 9 -5
    -3 -9 5
    3 -9 -5
    3 9 -4
    3 9 -4
    3 -9 -4
    3 -9 -3
    3 -9 -3
    3 -9 -3
    3 -9 -2
    3 -9 -2
    -3 -9 1
    3 -9 -1
    -3 -9 0
    3 -9 0
    3 -9 1
    -3 -9 -1
    -3 -9 -2
    -3 -9 -2
    -3 -9 -3
    -3 -9 -3
    -3 9 -3
    -3 -9 -4
    -3 9 -4
    -3 9 -4
    -3 9 -5
    -3 9 -5
    -3 9 -5
    -3 9 -5
    -3 -9 -5
    -3 -9 -5
    -3 -9 -5
    -3 9 -6
    -3 9 -6
    -3 9 -6
    -3 9 -6
    -3 -9 -6
    -3 9 -6
    -3 -9 -6
    -3 9 -7
    -3 9 -7
    -3 9 -7
    -3 9 -8
    -3 9 -8
    -3 -9 -8
    3 11 -5
    3 -11 -5
    3 -11 -4
    -3 -11 4
    3 -11 -4
    -3 -11 4
    3 -11 -4
    3 11 -3
    3 11 -3
    -3 -11 3
    3 -11 -3
    3 -11 -3
    3 -11 -3
    3 11 -3
    -3 -11 3
    3 -11 -3
    3 11 -2
    3 -11 -2
    3 -11 -2
    3 11 -2
    -3 -11 2
    -3 -11 2
    3 -11 -2
    -3 -11 1
    -3 -11 1
    3 11 -1
    3 -11 -1
    3 -11 -1
    3 -11 -1
    -3 -11 0
    3 -11 0
    -3 -11 0
    3 -11 0
    3 -11 0
    -3 -11 -1
    -3 -11 -1
    3 -11 1
    -3 11 -2
    -3 -11 -2
    3 -11 2
    -3 11 -2
    -3 -11 -2
    -3 11 -3
    -3 11 -3
    -3 11 -3
    -3 -11 -3
    -3 -11 -3
    -3 -11 -3
    3 -11 3
    -3 -11 -4
    -3 -11 -4
    3 -11 4
    3 -11 4
    -3 -11 -5
    4 0 -11
    4 0 -11
    4 0 -11
    4 0 -10
    4 0 -10
    4 0 -10
    4 0 -10
    4 0 -10
    4 0 -9
    4 0 -9
    4 0 -9
    4 0 -9
    4 0 -9
    4 0 -9
    4 0 -9
    4 0 -8
    4 0 -8
    4 0 -8
    4 0 -8
    4 0 -8
    4 0 -8
    4 0 -8
    4 0 -8
    4 0 -8
    4 0 -8
    4 0 -8
    4 0 -7
    4 0 -7
    4 0 -7
    4 0 -7
    4 0 -7
    4 0 -7
    4 0 -7
    4 0 -7
    4 0 -7
    4 0 -7
    4 0 -7
    4 0 -6
    4 0 -6
    4 0 -6
    4 0 -6
    4 0 -6
    4 0 -6
    4 0 -6
    4 0 -6
    4 0 -6
    4 0 -6
    4 0 -6
    4 0 -5
    4 0 -5
    4 0 -5
    4 0 -5
    4 0 -5
    4 0 -5
    4 0 -5
    4 0 -5
    4 0 -5
    4 0 -5
    -4 0 4
    4 0 -4
    4 0 -4
    4 0 -4
    4 0 -4
    4 0 -4
    4 0 -4
    4 0 -4
    4 0 -4
    4 0 -4
    4 0 -4
    4 0 -4
    -4 0 3
    4 0 -3
    4 0 -3
    4 0 -3
    4 0 -3
    4 0 -3
    4 0 -3
    4 0 -3
    4 0 -3
    4 0 -3
    4 0 -3
    4 0 -2
    4 0 -2
    4 0 -2
    4 0 -2
    4 0 -2
    4 0 -2
    4 0 -2
    4 0 -2
    -4 0 1
    4 0 -1
    4 0 -1
    4 0 -1
    4 0 -1
    4 0 -1
    4 0 -1
    -4 0 1
    -4 0 0
    4 0 0
    -4 0 -1
    -4 0 -1
    -4 0 -1
    -4 0 -1
    4 0 1
    -4 0 -1
    -4 0 -2
    4 0 2
    -4 0 -2
    -4 0 -2
    -4 0 -2
    -4 0 -2
    -4 0 -2
    -4 0 -2
    4 0 3
    -4 0 -3
    -4 0 -3
    -4 0 -3
    -4 0 -3
    -4 0 -3
    -4 0 -3
    -4 0 -3
    -4 0 -3
    -4 0 -3
    -4 0 -3
    4 0 4
    4 0 4
    -4 0 -4
    -4 0 -4
    -4 0 -4
    -4 0 -4
    -4 0 -4
    -4 0 -4
    -4 0 -4
    -4 0 -4
    -4 0 -4
    -4 0 -4
    -4 0 -4
    -4 0 -4
    -4 0 -5
    -4 0 -5
    -4 0 -5
    -4 0 -5
    -4 0 -5
    -4 0 -5
    -4 0 -5
    -4 0 -5
    -4 0 -5
    -4 0 -6
    -4 0 -6
    -4 0 -6
    -4 0 -6
    -4 0 -6
    -4 0 -6
    -4 0 -6
    -4 0 -6
    -4 0 -6
    -4 0 -7
    -4 0 -7
    -4 0 -7
    -4 0 -7
    -4 0 -7
    -4 0 -7
    -4 0 -7
    -4 0 -7
    -4 0 -8
    -4 0 -8
    -4 0 -8
    -4 0 -8
    -4 0 -8
    -4 0 -8
    -4 0 -8
    -4 0 -8
    -4 0 -8
    -4 0 -8
    -4 0 -9
    -4 0 -9
    -4 0 -9
    -4 0 -9
    -4 0 -9
    -4 0 -9
    -4 0 -9
    -4 0 -9
    -4 0 -10
    -4 0 -10
    -4 0 -11
    -4 0 -11
    4 2 -12
    4 2 -11
    4 2 -11
    4 2 -11
    4 2 -11
    4 2 -11
    4 2 -11
    4 -2 -10
    4 2 -10
    4 2 -10
    4 2 -10
    4 2 -10
    4 2 -9
    4 2 -9
    4 -2 -9
    4 2 -9
    4 2 -9
    4 2 -9
    4 -2 -9
    4 -2 -9
    4 -2 -9
    4 2 -9
    4 -2 -9
    4 2 -9
    4 -2 -8
    4 2 -8
    4 -2 -8
    4 2 -8
    4 2 -8
    4 -2 -8
    4 -2 -8
    4 -2 -8
    4 2 -8
    4 2 -8
    4 -2 -8
    4 -2 -8
    4 -2 -8
    4 2 -8
    4 2 -8
    4 -2 -8
    4 -2 -7
    4 -2 -7
    4 2 -7
    4 2 -7
    4 -2 -7
    4 -2 -7
    4 2 -7
    4 -2 -7
    4 2 -7
    4 2 -7
    4 -2 -7
    4 -2 -7
    4 -2 -7
    4 2 -7
    4 2 -7
    4 -2 -7
    4 -2 -7
    4 2 -7
    4 2 -7
    4 -2 -6
    4 2 -6
    4 -2 -6
    4 -2 -6
    4 2 -6
    4 2 -6
    4 2 -6
    4 -2 -6
    4 -2 -6
    4 -2 -6
    4 -2 -6
    4 2 -6
    4 2 -6
    4 2 -6
    4 -2 -6
    4 -2 -6
    4 -2 -6
    4 2 -6
    4 2 -6
    4 -2 -6
    4 2 -6
    4 -2 -6
    -4 -2 5
    4 2 -5
    4 2 -5
    4 -2 -5
    4 -2 -5
    4 -2 -5
    4 -2 -5
    4 2 -5
    4 -2 -5
    4 -2 -5
    4 -2 -5
    4 -2 -5
    4 2 -5
    4 -2 -5
    4 2 -5
    4 2 -5
    4 -2 -4
    -4 2 4
    4 -2 -4
    4 2 -4
    4 -2 -4
    4 -2 -4
    4 -2 -4
    4 2 -4
    4 -2 -4
    4 -2 -4
    4 -2 -4
    4 2 -4
    4 -2 -4
    4 2 -4
    4 -2 -4
    4 -2 -4
    4 -2 -4
    4 2 -4
    4 2 -4
    4 -2 -4
    4 -2 -4
    4 2 -4
    4 -2 -4
    4 -2 -3
    -4 2 3
    4 -2 -3
    4 2 -3
    4 -2 -3
    4 2 -3
    4 -2 -3
    4 2 -3
    4 -2 -3
    4 2 -3
    4 -2 -3
    4 -2 -3
    4 -2 -3
    4 -2 -3
    4 -2 -3
    4 -2 -3
    4 -2 -2
    -4 2 2
    4 -2 -2
    4 2 -2
    4 -2 -2
    4 -2 -2
    4 -2 -2
    4 2 -2
    4 2 -2
    4 -2 -2
    4 -2 -2
    4 -2 -1
    -4 2 1
    4 -2 -1
    4 2 -1
    4 -2 -1
    4 -2 -1
    4 -2 -1
    4 2 0
    4 -2 0
    -4 2 0
    -4 -2 -1
    -4 -2 -1
    4 2 1
    -4 2 -1
    -4 2 -1
    4 -2 1
    -4 2 -1
    4 -2 1
    4 -2 2
    -4 2 -2
    4 2 2
    -4 -2 -2
    -4 -2 -2
    -4 2 -2
    -4 2 -2
    -4 2 -2
    -4 -2 -2
    -4 -2 -2
    4 -2 2
    -4 -2 -2
    -4 -2 -3
    4 -2 3
    -4 2 -3
    4 -2 3
    -4 2 -3
    4 2 3
    -4 2 -3
    -4 -2 -3
    -4 -2 -3
    -4 2 -3
    -4 -2 -3
    -4 -2 -3
    -4 2 -3
    -4 2 -3
    -4 2 -3
    -4 -2 -3
    -4 -2 -3
    -4 -2 -3
    -4 -2 -3
    4 -2 4
    -4 2 -4
    4 2 4
    -4 2 -4
    -4 -2 -4
    -4 2 -4
    -4 2 -4
    -4 2 -4
    -4 -2 -4
    -4 -2 -4
    -4 -2 -4
    -4 2 -4
    -4 2 -4
    -4 -2 -4
    -4 -2 -4
    -4 2 -4
    -4 -2 -4
    -4 -2 -4
    -4 -2 -5
    -4 2 -5
    -4 2 -5
    -4 2 -5
    -4 2 -5
    -4 -2 -5
    -4 2 -5
    -4 2 -5
    -4 2 -6
    -4 -2 -6
    -4 2 -6
    -4 2 -6
    -4 2 -6
    -4 -2 -6
    -4 -2 -6
    -4 -2 -6
    -4 2 -6
    -4 2 -6
    -4 2 -6
    -4 -2 -6
    -4 2 -6
    -4 2 -6
    -4 2 -6
    -4 -2 -6
    -4 -2 -6
    -4 -2 -7
    -4 2 -7
    -4 2 -7
    -4 2 -7
    -4 -2 -7
    -4 -2 -7
    -4 2 -7
    -4 2 -7
    -4 -2 -7
    -4 -2 -7
    -4 2 -7
    -4 -2 -7
    -4 2 -7
    -4 2 -7
    -4 2 -7
    -4 -2 -7
    -4 -2 -7
    -4 -2 -7
    -4 -2 -8
    -4 2 -8
    -4 2 -8
    -4 2 -8
    -4 -2 -8
    -4 -2 -8
    -4 2 -8
    -4 2 -8
    -4 2 -8
    -4 -2 -8
    -4 -2 -8
    -4 2 -8
    -4 -2 -8
    -4 -2 -8
    -4 -2 -8
    -4 2 -8
    -4 2 -9
    -4 -2 -9
    -4 2 -9
    -4 2 -9
    -4 -2 -9
    -4 -2 -9
    -4 2 -9
    -4 -2 -9
    -4 2 -9
    -4 2 -9
    -4 -2 -9
    -4 2 -10
    -4 2 -10
    -4 2 -11
    -4 2 -11
    -4 2 -12
    4 4 -12
    4 4 -11
    4 4 -11
    4 4 -11
    4 4 -11
    4 4 -11
    4 -4 -11
    4 4 -10
    4 4 -10
    4 4 -10
    4 4 -10
    4 4 -10
    4 -4 -10
    4 4 -9
    4 -4 -9
    4 4 -9
    4 4 -9
    4 4 -9
    4 4 -9
    4 -4 -9
    4 -4 -8
    4 4 -8
    4 -4 -8
    4 -4 -8
    4 4 -8
    4 4 -8
    4 -4 -8
    4 -4 -7
    4 -4 -7
    4 -4 -7
    4 -4 -7
    4 4 -7
    4 4 -7
    4 4 -7
    4 4 -7
    4 -4 -7
    4 4 -7
    4 -4 -6
    4 -4 -6
    4 -4 -6
    4 -4 -6
    4 -4 -6
    4 4 -6
    4 4 -6
    4 4 -6
    4 4 -6
    4 4 -6
    4 -4 -6
    4 4 -6
    4 -4 -5
    4 4 -5
    4 -4 -5
    -4 -4 5
    4 -4 -5
    4 -4 -5
    4 -4 -5
    4 4 -5
    4 4 -5
    4 4 -5
    4 -4 -5
    4 4 -5
    4 4 -4
    4 4 -4
    4 -4 -4
    4 4 -4
    -4 -4 4
    4 -4 -4
    4 -4 -4
    4 4 -4
    -4 4 4
    4 4 -4
    4 4 -3
    4 -4 -3
    4 -4 -3
    4 -4 -3
    4 4 -3
    4 -4 -3
    4 -4 -3
    4 -4 -2
    4 -4 -2
    4 4 -2
    4 -4 -2
    4 -4 -2
    4 -4 -1
    4 -4 -1
    4 4 -1
    4 -4 -1
    4 -4 0
    4 4 0
    4 -4 0
    4 -4 0
    4 -4 1
    4 -4 1
    -4 -4 -1
    4 4 1
    -4 -4 -2
    4 -4 2
    -4 4 -2
    -4 -4 -2
    4 4 2
    4 -4 2
    4 4 3
    -4 -4 -3
    4 -4 3
    -4 4 -3
    -4 -4 -3
    -4 -4 -3
    -4 4 -3
    -4 -4 -3
    -4 -4 -3
    -4 4 -4
    4 -4 4
    -4 4 -4
    -4 4 -4
    4 4 4
    -4 -4 -4
    -4 4 -4
    -4 -4 -4
    -4 4 -5
    -4 4 -5
    -4 4 -5
    -4 -4 -5
    -4 -4 -5
    -4 4 -5
    -4 -4 -5
    -4 4 -5
    -4 -4 -5
    -4 4 -6
    -4 4 -6
    -4 4 -6
    -4 -4 -6
    -4 4 -6
    -4 4 -6
    -4 -4 -6
    -4 -4 -6
    -4 4 -6
    -4 4 -6
    -4 -4 -6
    -4 -4 -6
    -4 4 -6
    -4 -4 -7
    -4 4 -7
    -4 -4 -7
    -4 4 -7
    -4 -4 -7
    -4 4 -7
    -4 4 -7
    -4 -4 -7
    -4 4 -7
    -4 4 -7
    -4 -4 -7
    -4 4 -7
    -4 -4 -8
    -4 4 -8
    -4 4 -8
    -4 -4 -8
    -4 -4 -8
    -4 4 -8
    -4 4 -8
    -4 4 -8
    -4 4 -8
    -4 -4 -9
    -4 4 -9
    -4 4 -9
    -4 -4 -9
    -4 4 -9
    -4 4 -10
    -4 4 -10
    -4 -4 -10
    -4 4 -10
    -4 4 -11
    -4 -4 -11
    -4 4 -11
    -4 4 -11
    4 6 -11
    4 -6 -10
    4 6 -10
    4 6 -10
    4 -6 -10
    4 6 -10
    4 -6 -9
    4 6 -9
    4 6 -9
    4 -6 -9
    4 6 -9
    4 6 -9
    4 6 -9
    4 -6 -9
    4 6 -8
    4 6 -8
    4 -6 -8
    4 -6 -8
    4 6 -7
    4 6 -7
    4 -6 -7
    4 -6 -7
    4 6 -7
    4 -6 -7
    4 6 -6
    4 -6 -6
    4 -6 -6
    4 6 -6
    4 6 -6
    4 6 -6
    4 -6 -6
    4 6 -5
    -4 -6 5
    4 -6 -5
    4 -6 -5
    4 -6 -5
    4 6 -5
    4 6 -5
    4 -6 -5
    4 6 -5
    4 6 -4
    -4 -6 4
    4 6 -4
    4 -6 -4
    4 -6 -4
    4 6 -4
    -4 6 4
    -4 -6 3
    4 -6 -3
    4 -6 -3
    -4 -6 2
    -4 6 2
    4 -6 -2
    4 -6 -1
    -4 6 1
    -4 -6 1
    -4 -6 0
    -4 6 0
    4 -6 0
    -4 -6 -1
    -4 6 -1
    4 -6 1
    -4 -6 -1
    -4 -6 -2
    -4 -6 -2
    4 -6 2
    -4 6 -2
    -4 -6 -3
    -4 -6 -3
    -4 -6 -3
    4 -6 3
    -4 6 -3
    -4 -6 -3
    -4 6 -4
    -4 -6 -4
    -4 -6 -4
    -4 6 -4
    -4 6 -4
    -4 6 -5
    -4 6 -5
    -4 -6 -5
    -4 -6 -5
    -4 -6 -5
    -4 6 -5
    -4 6 -5
    -4 6 -5
    -4 -6 -5
    -4 6 -6
    -4 6 -6
    -4 6 -6
    -4 6 -6
    -4 -6 -6
    -4 -6 -6
    -4 6 -6
    -4 -6 -6
    -4 6 -6
    -4 6 -7
    -4 6 -7
    -4 6 -7
    -4 6 -7
    -4 6 -7
    -4 -6 -7
    -4 -6 -7
    -4 6 -7
    -4 -6 -7
    -4 -6 -8
    -4 -6 -8
    -4 6 -8
    -4 6 -9
    -4 -6 -9
    -4 6 -9
    -4 6 -9
    -4 -6 -9
    -4 6 -9
    -4 6 -10
    -4 6 -10
    -4 6 -10
    -4 -6 -10
    4 8 -9
    4 -8 -9
    4 8 -9
    4 -8 -9
    4 -8 -8
    4 8 -8
    4 -8 -8
    4 8 -8
    4 -8 -8
    4 8 -7
    4 -8 -7
    4 -8 -7
    4 8 -7
    4 8 -7
    4 -8 -7
    4 8 -6
    4 8 -6
    4 8 -6
    4 -8 -5
    4 -8 -5
    4 -8 -5
    4 8 -5
    4 8 -5
    4 -8 -5
    4 -8 -4
    4 -8 -4
    4 8 -4
    -4 -8 4
    4 -8 -3
    4 -8 -3
    -4 8 3
    -4 -8 3
    -4 -8 2
    4 -8 -2
    -4 8 2
    4 -8 -1
    -4 8 1
    -4 -8 1
    -4 -8 0
    -4 8 0
    -4 -8 0
    4 -8 0
    -4 -8 -1
    -4 8 -1
    -4 -8 -1
    -4 -8 -2
    -4 -8 -3
    -4 -8 -3
    -4 -8 -4
    -4 8 -4
    -4 8 -5
    -4 8 -5
    -4 -8 -5
    -4 -8 -5
    -4 -8 -5
    -4 8 -5
    -4 -8 -6
    -4 8 -6
    -4 8 -6
    -4 8 -6
    -4 8 -6
    -4 -8 -6
    -4 8 -7
    -4 8 -7
    -4 -8 -7
    -4 8 -7
    -4 8 -7
    -4 -8 -7
    -4 8 -8
    -4 -8 -8
    -4 8 -8
    -4 8 -8
    -4 8 -8
    -4 -8 -8
    -4 8 -9
    -4 -8 -9
    4 10 -7
    -4 -10 7
    4 10 -6
    4 -10 -6
    4 -10 -6
    4 10 -6
    4 10 -6
    4 10 -5
    4 10 -5
    4 -10 -5
    4 -10 -5
    4 10 -5
    4 -10 -5
    4 10 -4
    4 10 -4
    -4 -10 4
    4 -10 -4
    4 -10 -4
    4 -10 -4
    4 10 -4
    -4 -10 4
    4 -10 -4
    4 10 -3
    4 -10 -3
    4 -10 -3
    4 10 -3
    -4 -10 3
    -4 -10 3
    4 -10 -3
    -4 -10 2
    4 -10 -2
    4 -10 -2
    4 -10 -2
    -4 -10 2
    4 10 -2
    4 -10 -1
    -4 -10 1
    4 -10 -1
    -4 -10 0
    4 -10 0
    -4 -10 -1
    -4 -10 -1
    -4 -10 -1
    -4 10 -2
    -4 -10 -2
    -4 -10 -2
    4 -10 2
    -4 10 -3
    -4 -10 -3
    4 -10 3
    -4 10 -3
    -4 10 -4
    -4 10 -4
    -4 10 -4
    -4 -10 -4
    4 -10 4
    -4 -10 -4
    -4 10 -4
    -4 -10 -4
    -4 -10 -5
    -4 10 -5
    -4 10 -5
    -4 10 -5
    -4 10 -5
    -4 -10 -5
    4 -10 6
    -4 10 -6
    4 -10 6
    -4 -10 -6
    -4 10 -6
    -4 -10 -6
    -4 10 -6
    -4 -12 0
    5 1 -12
    5 -1 -11
    5 1 -11
    5 1 -11
    5 1 -11
    5 -1 -10
    5 1 -10
    5 1 -10
    5 1 -10
    5 -1 -10
    5 -1 -10
    5 1 -10
    5 1 -10
    5 1 -9
    5 1 -9
    5 -1 -9
    5 -1 -9
    5 1 -9
    5 -1 -9
    5 1 -9
    5 1 -9
    5 -1 -9
    5 1 -9
    5 -1 -9
    5 1 -9
    5 -1 -9
    5 -1 -9
    5 -1 -8
    5 1 -8
    5 -1 -8
    5 1 -8
    5 -1 -8
    5 1 -8
    5 1 -8
    5 1 -8
    5 -1 -8
    5 -1 -8
    5 -1 -8
    5 1 -8
    5 -1 -8
    5 1 -8
    5 -1 -8
    5 -1 -8
    5 1 -8
    5 -1 -8
    5 1 -8
    5 -1 -8
    5 1 -7
    5 -1 -7
    5 -1 -7
    5 1 -7
    5 -1 -7
    5 -1 -7
    5 1 -7
    5 -1 -7
    5 1 -7
    5 1 -7
    5 -1 -7
    5 -1 -7
    5 -1 -7
    5 1 -7
    5 -1 -7
    5 -1 -7
    5 1 -7
    5 -1 -7
    5 1 -7
    5 1 -7
    5 1 -7
    5 -1 -7
    5 -1 -7
    5 -1 -6
    5 1 -6
    5 1 -6
    5 -1 -6
    5 -1 -6
    5 -1 -6
    5 1 -6
    5 -1 -6
    5 -1 -6
    5 -1 -6
    5 1 -6
    5 -1 -6
    5 1 -6
    5 -1 -6
    5 1 -6
    5 -1 -6
    5 -1 -6
    5 -1 -6
    5 1 -6
    5 1 -6
    5 -1 -6
    5 1 -6
    5 1 -5
    5 -1 -5
    5 -1 -5
    5 -1 -5
    5 1 -5
    5 -1 -5
    5 1 -5
    5 -1 -5
    5 -1 -5
    5 -1 -5
    5 -1 -5
    5 -1 -5
    5 1 -5
    5 -1 -5
    5 1 -5
    5 1 -5
    -5 -1 4
    -5 1 4
    5 1 -4
    5 -1 -4
    5 -1 -4
    5 -1 -4
    5 -1 -4
    5 1 -4
    5 1 -4
    5 -1 -4
    5 1 -4
    5 -1 -4
    5 1 -4
    5 -1 -4
    5 1 -4
    5 -1 -4
    5 1 -4
    5 1 -4
    5 -1 -4
    -5 1 3
    -5 -1 3
    5 1 -3
    5 -1 -3
    5 1 -3
    5 1 -3
    5 -1 -3
    5 -1 -3
    5 1 -3
    5 -1 -3
    5 1 -3
    5 -1 -3
    5 -1 -3
    5 -1 -3
    5 -1 -3
    5 -1 -3
    5 1 -3
    5 -1 -3
    5 1 -3
    -5 1 2
    -5 -1 2
    5 -1 -2
    5 1 -2
    5 1 -2
    5 -1 -2
    5 1 -2
    5 -1 -2
    5 1 -2
    5 1 -2
    5 -1 -2
    5 1 -2
    5 -1 -2
    5 -1 -2
    5 -1 -2
    5 -1 -1
    -5 -1 1
    5 -1 -1
    5 -1 -1
    -5 1 1
    5 -1 -1
    -5 1 0
    -5 -1 0
    5 -1 0
    5 -1 0
    -5 -1 -1
    5 -1 1
    -5 1 -1
    -5 -1 -1
    -5 -1 -1
    -5 -1 -1
    -5 1 -1
    5 -1 1
    -5 -1 -2
    5 -1 2
    5 -1 2
    -5 1 -2
    -5 -1 -2
    -5 1 -2
    -5 1 -2
    -5 -1 -2
    -5 -1 -2
    -5 -1 -2
    -5 -1 -2
    -5 1 -2
    -5 1 -2
    -5 1 -2
    -5 -1 -2
    -5 -1 -2
    -5 1 -2
    -5 1 -2
    -5 -1 -2
    -5 -1 -3
    5 1 3
    -5 -1 -3
    -5 1 -3
    -5 1 -3
    -5 -1 -3
    -5 -1 -3
    -5 -1 -3
    -5 1 -3
    -5 -1 -3
    -5 1 -3
    5 -1 3
    -5 1 -3
    -5 1 -3
    -5 1 -3
    -5 1 -3
    -5 -1 -3
    -5 -1 -3
    -5 1 -3
    -5 -1 -3
    -5 1 -3
    5 1 4
    5 -1 4
    -5 1 -4
    -5 -1 -4
    -5 -1 -4
    -5 1 -4
    -5 1 -4
    -5 1 -4
    -5 1 -4
    -5 -1 -4
    -5 -1 -4
    -5 1 -4
    -5 1 -4
    -5 -1 -4
    -5 -1 -4
    -5 1 -4
    -5 -1 -4
    -5 -1 -4
    -5 1 -4
    -5 1 -4
    -5 -1 -4
    -5 1 -4
    -5 -1 -5
    -5 1 -5
    -5 1 -5
    -5 1 -5
    -5 1 -5
    -5 1 -5
    -5 -1 -5
    -5 1 -5
    -5 -1 -5
    -5 1 -5
    -5 -1 -5
    -5 -1 -6
    -5 1 -6
    -5 -1 -6
    -5 -1 -6
    -5 1 -6
    -5 -1 -6
    -5 1 -6
    -5 1 -6
    -5 -1 -6
    -5 1 -6
    -5 1 -6
    -5 -1 -6
    -5 1 -6
    -5 1 -6
    -5 -1 -6
    -5 -1 -6
    -5 1 -6
    -5 -1 -6
    -5 1 -6
    -5 1 -6
    -5 -1 -6
    -5 -1 -7
    -5 1 -7
    -5 -1 -7
    -5 1 -7
    -5 -1 -7
    -5 1 -7
    -5 1 -7
    -5 -1 -7
    -5 -1 -7
    -5 -1 -7
    -5 1 -7
    -5 -1 -7
    -5 1 -7
    -5 1 -7
    -5 1 -7
    -5 -1 -7
    -5 1 -7
    -5 1 -7
    -5 -1 -7
    -5 1 -8
    -5 -1 -8
    -5 1 -8
    -5 1 -8
    -5 1 -8
    -5 -1 -8
    -5 -1 -8
    -5 -1 -8
    -5 1 -8
    -5 -1 -8
    -5 1 -8
    -5 -1 -8
    -5 -1 -8
    -5 1 -8
    -5 -1 -8
    -5 1 -9
    -5 -1 -9
    -5 1 -9
    -5 1 -9
    -5 -1 -9
    -5 1 -9
    -5 -1 -9
    -5 -1 -9
    -5 1 -9
    -5 -1 -9
    -5 1 -9
    -5 -1 -9
    -5 1 -9
    -5 1 -10
    -5 -1 -10
    -5 1 -10
    -5 1 -11
    -5 -1 -11
    -5 1 -11
    -5 1 -12
    5 3 -12
    5 3 -12
    5 3 -11
    5 3 -11
    5 3 -11
    5 3 -11
    5 3 -11
    5 3 -10
    5 3 -10
    5 3 -10
    5 3 -10
    5 3 -10
    5 -3 -10
    5 3 -9
    5 -3 -9
    5 -3 -9
    5 -3 -9
    5 3 -9
    5 3 -9
    5 3 -9
    5 3 -9
    5 -3 -9
    5 -3 -8
    5 3 -8
    5 -3 -8
    5 -3 -8
    5 3 -8
    5 -3 -8
    5 -3 -8
    5 3 -8
    5 3 -8
    5 3 -8
    5 3 -8
    5 3 -8
    5 -3 -8
    5 3 -7
    5 -3 -7
    5 -3 -7
    5 3 -7
    5 -3 -7
    5 3 -7
    5 -3 -7
    5 -3 -7
    5 -3 -7
    5 3 -7
    5 -3 -7
    5 3 -7
    5 -3 -7
    5 -3 -7
    5 -3 -6
    5 3 -6
    5 3 -6
    5 -3 -6
    5 -3 -6
    5 3 -6
    5 -3 -6
    5 -3 -6
    5 -3 -6
    5 3 -6
    5 3 -6
    5 3 -6
    5 -3 -6
    5 -3 -6
    5 -3 -6
    5 3 -6
    5 3 -5
    5 -3 -5
    5 -3 -5
    5 -3 -5
    5 3 -5
    5 -3 -5
    5 3 -5
    5 -3 -4
    -5 3 4
    5 3 -4
    5 3 -4
    5 -3 -4
    5 -3 -4
    5 -3 -4
    5 -3 -4
    5 -3 -4
    5 -3 -4
    5 3 -4
    5 3 -4
    5 -3 -4
    5 3 -4
    5 -3 -4
    5 -3 -3
    -5 3 3
    5 3 -3
    5 3 -3
    5 -3 -3
    5 -3 -3
    5 3 -3
    5 -3 -3
    5 3 -3
    5 3 -2
    5 -3 -2
    5 -3 -2
    -5 3 2
    5 -3 -2
    5 -3 -2
    5 -3 -1
    -5 3 1
    5 -3 -1
    5 -3 -1
    5 3 -1
    -5 3 0
    5 -3 0
    5 -3 0
    5 3 0
    -5 -3 -1
    5 3 1
    5 -3 1
    -5 3 -1
    5 -3 1
    5 3 2
    -5 -3 -2
    -5 -3 -2
    -5 3 -2
    -5 -3 -2
    -5 -3 -2
    5 -3 2
    -5 3 -3
    5 3 3
    -5 3 -3
    -5 -3 -3
    -5 -3 -3
    -5 3 -3
    -5 -3 -3
    -5 3 -3
    -5 -3 -3
    -5 -3 -3
    -5 3 -3
    -5 -3 -3
    5 -3 3
    5 3 4
    -5 3 -4
    -5 3 -4
    -5 3 -4
    -5 3 -4
    -5 3 -4
    -5 3 -4
    5 -3 4
    -5 3 -4
    -5 -3 -4
    -5 -3 -4
    -5 -3 -4
    -5 -3 -4
    -5 -3 -4
    -5 3 -5
    -5 -3 -5
    -5 -3 -5
    -5 3 -5
    -5 3 -5
    -5 -3 -5
    -5 3 -5
    -5 3 -5
    -5 3 -5
    -5 -3 -5
    -5 3 -6
    -5 -3 -6
    -5 3 -6
    -5 3 -6
    -5 3 -6
    -5 -3 -6
    -5 -3 -6
    -5 -3 -6
    -5 3 -6
    -5 3 -6
    -5 3 -6
    -5 -3 -6
    -5 3 -6
    -5 -3 -6
    -5 -3 -7
    -5 3 -7
    -5 3 -7
    -5 3 -7
    -5 -3 -7
    -5 -3 -7
    -5 -3 -7
    -5 3 -7
    -5 3 -7
    -5 -3 -7
    -5 -3 -7
    -5 -3 -7
    -5 3 -7
    -5 -3 -8
    -5 3 -8
    -5 3 -8
    -5 -3 -8
    -5 -3 -8
    -5 3 -8
    -5 -3 -8
    -5 3 -8
    -5 3 -8
    -5 -3 -8
    -5 3 -8
    -5 -3 -8
    -5 3 -9
    -5 -3 -9
    -5 -3 -9
    -5 3 -9
    -5 -3 -9
    -5 -3 -9
    -5 3 -9
    -5 -3 -9
    -5 3 -10
    -5 3 -10
    -5 3 -10
    -5 -3 -10
    -5 3 -10
    -5 3 -10
    -5 3 -11
    -5 3 -11
    -5 3 -12
    -5 3 -12
    5 5 -11
    5 5 -11
    5 5 -11
    5 5 -10
    5 -5 -10
    5 5 -10
    5 5 -10
    5 5 -10
    5 -5 -9
    5 5 -9
    5 5 -9
    5 -5 -8
    5 5 -8
    5 -5 -8
    5 5 -8
    5 -5 -8
    5 5 -7
    5 -5 -7
    5 -5 -7
    5 5 -7
    5 5 -7
    5 5 -7
    5 -5 -7
    5 5 -6
    5 5 -6
    5 -5 -6
    5 -5 -6
    5 -5 -6
    5 5 -6
    -5 -5 6
    5 -5 -6
    5 5 -6
    5 -5 -5
    5 -5 -5
    5 5 -5
    -5 -5 5
    5 5 -5
    5 -5 -5
    5 -5 -5
    5 -5 -5
    5 5 -5
    5 5 -5
    5 -5 -5
    5 5 -4
    5 -5 -4
    5 -5 -4
    5 -5 -4
    -5 -5 4
    5 5 -4
    -5 5 4
    5 5 -4
    -5 5 3
    5 -5 -3
    5 -5 -3
    -5 -5 3
    5 -5 -3
    5 -5 -2
    -5 -5 2
    5 -5 -1
    -5 -5 1
    5 -5 0
    -5 -5 0
    5 -5 1
    -5 -5 -1
    -5 -5 -2
    -5 -5 -2
    5 -5 2
    5 5 2
    -5 -5 -3
    -5 -5 -3
    -5 -5 -3
    -5 5 -3
    5 -5 3
    5 5 3
    -5 5 -4
    5 5 4
    -5 5 -4
    -5 -5 -4
    -5 -5 -4
    -5 -5 -4
    5 -5 4
    -5 5 -4
    5 -5 5
    -5 5 -5
    -5 5 -5
    -5 5 -5
    -5 -5 -5
    -5 -5 -5
    -5 -5 -5
    -5 5 -5
    -5 -5 -5
    -5 5 -6
    -5 5 -6
    -5 5 -6
    -5 5 -6
    -5 -5 -6
    -5 -5 -6
    -5 5 -6
    -5 -5 -6
    -5 5 -6
    -5 5 -7
    -5 -5 -7
    -5 5 -7
    -5 5 -7
    -5 5 -7
    -5 -5 -7
    -5 5 -7
    -5 5 -7
    -5 -5 -7
    -5 5 -8
    -5 5 -8
    -5 5 -8
    -5 -5 -8
    -5 5 -9
    -5 -5 -9
    -5 5 -9
    -5 5 -9
    -5 -5 -9
    -5 5 -9
    -5 5 -10
    -5 -5 -10
    -5 5 -10
    -5 -5 -11
    -5 5 -11
    -5 5 -11
    5 7 -10
    5 7 -10
    5 -7 -9
    5 7 -9
    5 -7 -9
    5 7 -9
    5 7 -9
    5 -7 -9
    5 -7 -8
    5 7 -8
    5 7 -8
    5 -7 -8
    5 -7 -8
    5 7 -8
    5 7 -7
    5 7 -7
    5 7 -6
    5 -7 -6
    5 -7 -6
    5 7 -6
    -5 -7 6
    5 -7 -6
    5 7 -5
    -5 -7 5
    5 -7 -5
    5 -7 -5
    5 -7 -5
    5 7 -5
    5 7 -5
    5 -7 -5
    5 -7 -4
    -5 7 4
    5 7 -4
    -5 -7 4
    5 7 -4
    5 -7 -3
    5 -7 -3
    -5 7 3
    -5 -7 3
    5 -7 -2
    -5 7 2
    -5 -7 2
    5 -7 -1
    -5 7 1
    -5 -7 1
    -5 7 0
    -5 -7 0
    -5 -7 -1
    -5 -7 -1
    5 -7 1
    -5 7 -1
    -5 7 -2
    -5 -7 -2
    -5 -7 -2
    -5 -7 -3
    -5 -7 -3
    -5 7 -3
    -5 -7 -3
    -5 -7 -4
    -5 7 -4
    -5 7 -4
    -5 -7 -4
    -5 7 -5
    -5 7 -5
    -5 -7 -5
    -5 7 -5
    -5 -7 -5
    -5 7 -5
    -5 -7 -6
    -5 7 -6
    -5 7 -6
    -5 7 -6
    -5 7 -6
    -5 -7 -6
    -5 7 -7
    -5 7 -7
    -5 -7 -7
    -5 7 -7
    -5 7 -8
    -5 -7 -8
    -5 7 -8
    -5 7 -8
    -5 7 -8
    -5 -7 -8
    -5 -7 -9
    -5 7 -9
    -5 7 -10
    -5 -7 -10
    5 -9 -8
    5 9 -8
    5 9 -8
    5 9 -8
    5 -9 -8
    5 9 -7
    5 9 -7
    5 -9 -7
    5 -9 -7
    5 9 -7
    5 9 -6
    5 9 -6
    5 -9 -6
    5 -9 -6
    5 9 -6
    5 9 -6
    -5 -9 6
    5 -9 -6
    5 9 -5
    5 9 -5
    5 -9 -5
    5 -9 -5
    5 9 -5
    -5 -9 5
    5 -9 -5
    5 9 -4
    5 9 -4
    5 -9 -4
    5 9 -3
    5 -9 -3
    5 -9 -3
    5 -9 -2
    5 -9 -2
    -5 -9 1
    -5 -9 1
    5 -9 -1
    -5 -9 0
    -5 -9 0
    5 -9 0
    -5 -9 0
    -5 -9 -1
    -5 -9 -1
    5 -9 1
    5 -9 2
    -5 -9 -2
    -5 -9 -2
    -5 -9 -3
    -5 9 -3
    -5 9 -3
    -5 9 -4
    -5 -9 -4
    -5 -9 -4
    -5 9 -4
    -5 9 -4
    -5 -9 -4
    -5 9 -5
    -5 9 -5
    -5 -9 -5
    -5 9 -5
    -5 9 -5
    -5 -9 -5
    -5 9 -6
    -5 9 -6
    -5 -9 -6
    -5 9 -6
    -5 -9 -6
    -5 9 -6
    -5 9 -7
    -5 -9 -7
    -5 9 -7
    -5 9 -7
    -5 -9 -8
    5 -11 -4
    5 -11 -4
    5 11 -3
    5 -11 -3
    5 -11 -3
    -5 -11 3
    5 11 -3
    -5 -11 3
    5 11 -3
    5 11 -2
    5 11 -2
    5 -11 -2
    5 -11 -2
    -5 -11 2
    5 -11 -2
    -5 -11 2
    5 -11 -2
    5 -11 -1
    5 -11 -1
    -5 -11 1
    -5 -11 1
    5 11 -1
    5 11 -1
    -5 -11 1
    -5 -11 0
    5 -11 0
    -5 -11 0
    5 -11 0
    -5 -11 -1
    5 -11 1
    -5 11 -1
    5 -11 1
    -5 11 -1
    -5 -11 -2
    -5 11 -2
    5 -11 2
    -5 -11 -2
    -5 11 -2
    -5 -11 -2
    -5 11 -2
    -5 -11 -3
    -5 11 -3
    -5 -11 -3
    -5 11 -3
    -5 -11 -3
    5 -11 3
    -5 -11 -4
    5 11 4
    -5 -11 -4
    6 0 -12
    6 0 -11
    6 0 -11
    6 0 -11
    6 0 -10
    6 0 -10
    6 0 -10
    6 0 -10
    6 0 -9
    6 0 -9
    6 0 -9
    6 0 -9
    6 0 -9
    6 0 -9
    6 0 -9
    6 0 -9
    6 0 -9
    6 0 -8
    6 0 -8
    6 0 -8
    6 0 -8
    6 0 -8
    6 0 -8
    6 0 -8
    6 0 -8
    6 0 -8
    6 0 -8
    6 0 -8
    6 0 -7
    6 0 -7
    6 0 -7
    6 0 -7
    6 0 -7
    6 0 -7
    6 0 -7
    6 0 -7
    6 0 -7
    6 0 -7
    6 0 -7
    6 0 -6
    6 0 -6
    6 0 -6
    6 0 -6
    6 0 -6
    6 0 -6
    6 0 -6
    6 0 -6
    6 0 -6
    6 0 -6
    6 0 -5
    6 0 -5
    6 0 -5
    6 0 -5
    6 0 -5
    6 0 -5
    6 0 -5
    -6 0 4
    6 0 -4
    6 0 -4
    6 0 -4
    6 0 -4
    6 0 -4
    6 0 -4
    6 0 -4
    6 0 -4
    6 0 -4
    -6 0 3
    6 0 -3
    6 0 -3
    6 0 -3
    6 0 -3
    6 0 -3
    6 0 -3
    6 0 -3
    6 0 -3
    6 0 -3
    6 0 -3
    6 0 -2
    -6 0 2
    6 0 -2
    6 0 -2
    6 0 -2
    6 0 -2
    6 0 -2
    6 0 -2
    6 0 -2
    6 0 -2
    6 0 -1
    -6 0 1
    6 0 -1
    6 0 -1
    -6 0 0
    6 0 0
    -6 0 -1
    6 0 1
    -6 0 -1
    -6 0 -1
    -6 0 -1
    -6 0 -2
    6 0 2
    -6 0 -2
    -6 0 -2
    -6 0 -2
    -6 0 -2
    -6 0 -2
    6 0 3
    -6 0 -3
    -6 0 -3
    -6 0 -3
    -6 0 -3
    -6 0 -3
    -6 0 -3
    -6 0 -3
    6 0 4
    6 0 4
    -6 0 -4
    -6 0 -4
    -6 0 -4
    -6 0 -4
    -6 0 -4
    -6 0 -4
    -6 0 -4
    -6 0 -4
    -6 0 -4
    -6 0 -5
    -6 0 -5
    -6 0 -5
    -6 0 -6
    -6 0 -6
    -6 0 -6
    -6 0 -6
    -6 0 -6
    -6 0 -6
    -6 0 -6
    -6 0 -6
    -6 0 -6
    -6 0 -6
    -6 0 -7
    -6 0 -7
    -6 0 -7
    -6 0 -7
    -6 0 -7
    -6 0 -7
    -6 0 -7
    -6 0 -7
    -6 0 -7
    -6 0 -8
    -6 0 -8
    -6 0 -8
    -6 0 -8
    -6 0 -8
    -6 0 -8
    -6 0 -8
    -6 0 -9
    -6 0 -9
    -6 0 -9
    -6 0 -9
    -6 0 -9
    -6 0 -9
    -6 0 -10
    -6 0 -11
    -6 0 -11
    6 2 -12
    6 2 -12
    6 2 -11
    6 2 -11
    6 2 -11
    6 2 -11
    6 -2 -11
    6 2 -11
    6 2 -10
    6 2 -10
    6 2 -10
    6 2 -9
    6 -2 -9
    6 2 -9
    6 -2 -9
    6 2 -9
    6 2 -9
    6 -2 -9
    6 -2 -9
    6 2 -9
    6 2 -9
    6 -2 -9
    6 -2 -8
    6 2 -8
    6 -2 -8
    6 2 -8
    6 -2 -8
    6 2 -8
    6 -2 -8
    6 -2 -8
    6 -2 -8
    6 2 -8
    6 -2 -8
    6 -2 -8
    6 2 -8
    6 2 -8
    6 2 -8
    6 -2 -8
    6 -2 -7
    6 -2 -7
    6 2 -7
    6 2 -7
    6 2 -7
    6 -2 -7
    6 2 -7
    6 -2 -7
    6 2 -7
    6 -2 -7
    6 -2 -7
    6 2 -7
    6 2 -7
    6 -2 -7
    6 2 -7
    6 -2 -7
    6 2 -7
    6 -2 -7
    6 2 -7
    6 2 -7
    6 -2 -7
    6 2 -6
    6 -2 -6
    6 2 -6
    6 -2 -6
    6 2 -6
    6 -2 -6
    6 -2 -6
    6 -2 -6
    6 -2 -6
    6 2 -6
    6 -2 -6
    6 -2 -6
    6 -2 -6
    6 -2 -6
    6 2 -6
    -6 -2 5
    6 2 -5
    6 -2 -5
    6 2 -5
    6 -2 -5
    6 -2 -5
    6 2 -5
    6 -2 -5
    6 2 -4
    6 -2 -4
    -6 -2 4
    -6 2 4
    6 2 -4
    6 2 -4
    6 -2 -4
    6 -2 -4
    6 -2 -4
    6 -2 -4
    6 -2 -4
    6 2 -4
    6 -2 -4
    6 -2 -4
    6 -2 -4
    6 -2 -4
    6 2 -4
    -6 -2 3
    -6 2 3
    6 -2 -3
    -6 2 3
    6 2 -3
    6 2 -3
    6 2 -3
    6 -2 -3
    6 -2 -3
    6 -2 -3
    6 2 -3
    6 -2 -3
    6 -2 -3
    6 -2 -3
    6 -2 -3
    6 -2 -3
    6 2 -3
    -6 2 2
    6 2 -2
    6 -2 -2
    6 -2 -2
    -6 2 2
    6 -2 -2
    6 -2 -2
    6 2 -2
    6 -2 -2
    6 -2 -2
    6 2 -2
    -6 2 1
    6 -2 -1
    6 2 -1
    6 -2 -1
    6 -2 -1
    -6 -2 1
    -6 2 1
    6 2 -1
    6 2 0
    6 -2 0
    -6 -2 0
    -6 -2 0
    6 -2 0
    -6 2 0
    -6 2 0
    -6 2 0
    -6 -2 -1
    -6 -2 -1
    -6 2 -1
    -6 2 -1
    -6 -2 -1
    6 -2 1
    -6 2 -1
    -6 -2 -2
    -6 2 -2
    -6 -2 -2
    -6 -2 -2
    -6 -2 -2
    -6 2 -2
    -6 2 -2
    -6 -2 -2
    -6 2 -2
    6 -2 2
    6 -2 3
    -6 2 -3
    -6 2 -3
    -6 2 -3
    -6 2 -3
    -6 -2 -3
    -6 -2 -3
    -6 -2 -3
    6 -2 3
    -6 -2 -3
    -6 -2 -3
    6 -2 4
    -6 2 -4
    6 2 4
    -6 2 -4
    -6 2 -4
    -6 2 -4
    -6 2 -4
    -6 -2 -4
    -6 2 -4
    -6 -2 -4
    -6 -2 -4
    -6 2 -4
    -6 -2 -4
    -6 2 -4
    -6 -2 -4
    -6 -2 -4
    -6 -2 -5
    -6 2 -5
    -6 -2 -5
    -6 2 -5
    -6 2 -5
    -6 2 -5
    -6 2 -5
    -6 2 -5
    -6 2 -5
    -6 -2 -5
    -6 2 -5
    -6 -2 -5
    -6 -2 -6
    -6 2 -6
    -6 2 -6
    -6 2 -6
    -6 -2 -6
    -6 2 -6
    -6 2 -6
    -6 2 -6
    -6 2 -6
    -6 -2 -6
    -6 -2 -6
    -6 2 -6
    -6 -2 -6
    -6 -2 -6
    -6 2 -6
    -6 -2 -7
    -6 2 -7
    -6 2 -7
    -6 2 -7
    -6 2 -7
    -6 2 -7
    -6 -2 -7
    -6 2 -7
    -6 -2 -7
    -6 2 -7
    -6 -2 -7
    -6 2 -7
    -6 2 -7
    -6 -2 -7
    -6 2 -7
    -6 -2 -7
    -6 -2 -7
    -6 -2 -8
    -6 2 -8
    -6 2 -8
    -6 -2 -8
    -6 -2 -8
    -6 2 -8
    -6 2 -8
    -6 -2 -8
    -6 2 -8
    -6 -2 -8
    -6 -2 -8
    -6 2 -8
    -6 2 -8
    -6 -2 -8
    -6 -2 -9
    -6 -2 -9
    -6 2 -9
    -6 -2 -9
    -6 2 -9
    -6 -2 -9
    -6 2 -9
    -6 -2 -9
    -6 2 -9
    -6 2 -10
    -6 2 -10
    -6 -2 -10
    -6 2 -10
    -6 2 -10
    -6 -2 -10
    -6 2 -10
    -6 -2 -10
    -6 -2 -10
    -6 2 -11
    -6 2 -11
    -6 2 -12
    6 4 -12
    6 4 -11
    6 4 -11
    6 4 -11
    6 4 -11
    6 4 -10
    6 4 -10
    6 4 -10
    6 4 -10
    6 -4 -10
    6 4 -10
    6 -4 -9
    6 -4 -9
    6 4 -9
    6 4 -9
    6 4 -9
    6 -4 -9
    6 -4 -8
    6 -4 -8
    6 -4 -8
    6 4 -8
    6 4 -8
    6 -4 -8
    6 4 -8
    6 4 -8
    6 -4 -8
    6 -4 -7
    6 -4 -7
    6 -4 -7
    6 -4 -7
    6 4 -7
    6 4 -7
    6 4 -7
    6 -4 -7
    6 4 -7
    6 -4 -7
    6 4 -7
    6 -4 -6
    6 -4 -6
    6 -4 -6
    6 -4 -6
    6 -4 -6
    6 4 -6
    6 4 -6
    6 4 -6
    6 -4 -6
    6 4 -6
    6 4 -6
    6 4 -6
    6 -4 -6
    6 -4 -5
    6 -4 -5
    -6 -4 5
    6 4 -5
    6 -4 -5
    6 -4 -5
    6 -4 -5
    6 4 -5
    6 4 -5
    6 4 -5
    6 4 -5
    6 -4 -5
    6 4 -5
    6 -4 -4
    6 4 -4
    6 -4 -4
    6 4 -4
    6 4 -4
    6 4 -4
    6 -4 -3
    6 -4 -3
    6 -4 -3
    -6 4 3
    6 -4 -3
    6 -4 -3
    6 -4 -3
    6 4 -3
    6 -4 -2
    -6 4 2
    6 -4 -2
    6 -4 -2
    6 4 -2
    6 -4 -2
    -6 4 1
    6 -4 -1
    6 -4 -1
    6 4 -1
    6 -4 -1
    6 -4 -1
    -6 4 0
    6 -4 0
    6 -4 0
    6 4 0
    6 -4 1
    -6 -4 -1
    6 4 1
    6 -4 1
    -6 -4 -2
    6 -4 2
    -6 -4 -2
    -6 -4 -2
    6 4 2
    -6 -4 -2
    6 -4 2
    6 4 3
    -6 4 -3
    -6 -4 -3
    6 -4 3
    -6 4 -3
    -6 -4 -3
    -6 -4 -3
    -6 4 -3
    6 -4 3
    -6 -4 -3
    -6 4 -4
    -6 4 -4
    -6 -4 -4
    -6 -4 -4
    -6 -4 -4
    -6 4 -4
    6 -4 4
    6 -4 5
    -6 4 -5
    -6 4 -5
    -6 4 -5
    -6 -4 -5
    -6 4 -5
    -6 -4 -5
    -6 4 -5
    -6 -4 -5
    -6 4 -6
    -6 4 -6
    -6 4 -6
    -6 -4 -6
    -6 -4 -6
    -6 4 -6
    -6 4 -6
    -6 -4 -6
    -6 -4 -6
    -6 -4 -7
    -6 4 -7
    -6 4 -7
    -6 -4 -7
    -6 4 -7
    -6 -4 -7
    -6 -4 -7
    -6 4 -7
    -6 4 -7
    -6 -4 -7
    -6 4 -7
    -6 4 -8
    -6 -4 -8
    -6 4 -8
    -6 -4 -8
    -6 4 -8
    -6 4 -8
    -6 -4 -8
    -6 4 -8
    -6 -4 -8
    -6 4 -8
    -6 -4 -9
    -6 4 -9
    -6 4 -9
    -6 4 -10
    -6 4 -10
    -6 -4 -10
    -6 4 -10
    -6 4 -11
    -6 4 -11
    6 6 -11
    6 6 -10
    6 6 -10
    6 6 -10
    6 -6 -9
    6 6 -9
    6 6 -9
    6 6 -9
    6 6 -9
    6 -6 -9
    6 -6 -9
    6 6 -8
    6 -6 -8
    6 6 -7
    6 -6 -7
    6 -6 -7
    6 6 -7
    6 -6 -7
    6 6 -6
    6 6 -6
    6 -6 -6
    6 -6 -6
    6 6 -6
    -6 -6 6
    6 -6 -6
    6 6 -5
    -6 -6 5
    6 -6 -5
    6 -6 -5
    6 -6 -5
    6 6 -5
    6 6 -5
    6 -6 -5
    6 -6 -4
    6 6 -4
    -6 6 4
    6 6 -4
    -6 -6 4
    6 -6 -3
    -6 6 3
    -6 -6 3
    6 -6 -3
    -6 6 2
    6 -6 -2
    6 -6 -2
    -6 -6 2
    -6 -6 1
    -6 6 1
    6 -6 -1
    6 -6 -1
    -6 -6 0
    -6 6 0
    6 -6 0
    -6 -6 -1
    6 6 1
    6 -6 1
    -6 6 -1
    -6 -6 -1
    -6 -6 -2
    6 6 2
    -6 -6 -2
    -6 -6 -2
    -6 6 -2
    6 -6 2
    -6 -6 -3
    -6 -6 -3
    -6 -6 -3
    -6 6 -3
    6 -6 3
    6 6 3
    -6 6 -4
    -6 6 -4
    -6 -6 -4
    -6 -6 -4
    -6 6 -4
    6 -6 4
    -6 6 -5
    -6 6 -5
    -6 6 -5
    -6 6 -5
    -6 -6 -5
    -6 6 -5
    -6 -6 -5
    -6 -6 -5
    -6 -6 -6
    -6 -6 -6
    -6 6 -6
    -6 6 -6
    -6 6 -6
    -6 6 -6
    -6 6 -6
    -6 -6 -6
    -6 6 -6
    -6 6 -7
    -6 6 -7
    -6 6 -7
    -6 6 -7
    -6 -6 -7
    -6 6 -7
    -6 -6 -7
    -6 6 -8
    -6 -6 -8
    -6 6 -8
    -6 6 -8
    -6 -6 -8
    -6 6 -8
    -6 6 -9
    -6 -6 -9
    -6 6 -9
    -6 -6 -9
    -6 6 -9
    -6 6 -10
    -6 6 -10
    -6 -6 -10
    6 -8 -9
    6 8 -9
    6 8 -9
    6 -8 -9
    6 8 -8
    6 -8 -8
    6 8 -8
    6 8 -7
    6 8 -7
    6 -8 -7
    6 -8 -7
    6 -8 -7
    6 8 -7
    6 8 -6
    6 8 -6
    -6 -8 6
    6 -8 -6
    6 8 -5
    6 -8 -5
    6 -8 -5
    6 -8 -5
    6 8 -5
    -6 -8 5
    6 -8 -5
    6 -8 -4
    6 -8 -4
    -6 8 4
    6 8 -4
    -6 -8 4
    6 -8 -3
    6 -8 -3
    -6 8 3
    6 8 -3
    -6 -8 3
    6 -8 -2
    -6 8 2
    -6 -8 2
    6 -8 -1
    -6 8 1
    -6 -8 0
    6 -8 0
    -6 8 -1
    -6 -8 -1
    -6 -8 -1
    -6 -8 -1
    -6 -8 -2
    -6 -8 -2
    -6 8 -2
    -6 -8 -2
    -6 -8 -2
    -6 8 -3
    -6 -8 -3
    -6 -8 -4
    -6 -8 -4
    -6 8 -4
    -6 -8 -4
    -6 8 -5
    -6 -8 -5
    -6 8 -5
    -6 8 -5
    -6 8 -6
    -6 8 -6
    -6 8 -6
    -6 8 -6
    -6 -8 -6
    -6 8 -6
    -6 -8 -6
    -6 8 -7
    -6 -8 -7
    -6 8 -7
    -6 8 -7
    -6 8 -8
    -6 -8 -8
    -6 -8 -9
    -6 8 -9
    6 10 -7
    6 -10 -6
    6 10 -6
    6 -10 -6
    6 10 -6
    -6 -10 6
    -6 -10 6
    6 10 -5
    6 -10 -5
    6 -10 -5
    6 10 -5
    6 10 -5
    -6 -10 5
    -6 -10 5
    6 10 -4
    6 10 -4
    6 -10 -4
    -6 -10 4
    6 -10 -4
    6 10 -4
    -6 -10 4
    6 -10 -4
    6 10 -3
    6 -10 -3
    6 -10 -3
    6 -10 -3
    6 10 -3
    -6 -10 3
    -6 -10 3
    6 -10 -3
    6 10 -2
    -6 -10 2
    -6 -10 2
    6 10 -2
    6 -10 -2
    6 -10 -2
    -6 -10 1
    6 -10 -1
    6 -10 -1
    -6 -10 0
    -6 -10 0
    6 -10 0
    6 -10 1
    -6 -10 -1
    -6 -10 -1
    -6 10 -2
    -6 -10 -2
    6 -10 2
    -6 10 -2
    -6 10 -3
    -6 10 -3
    -6 -10 -3
    -6 -10 -3
    -6 10 -3
    6 -10 3
    -6 -10 -3
    -6 10 -4
    -6 10 -4
    -6 10 -4
    6 -10 4
    -6 -10 -4
    -6 -10 -4
    -6 10 -4
    -6 10 -5
    -6 -10 -5
    -6 10 -5
    6 10 5
    -6 -10 -5
    -6 10 -6
    7 1 -12
    7 1 -11
    7 1 -11
    7 -1 -11
    7 1 -11
    7 -1 -10
    7 1 -10
    7 1 -10
    7 1 -10
    7 1 -10
    7 -1 -10
    7 -1 -10
    7 1 -10
    7 1 -10
    7 1 -9
    7 -1 -9
    7 1 -9
    7 -1 -9
    7 1 -9
    7 1 -9
    7 -1 -9
    7 1 -9
    7 1 -9
    7 1 -9
    7 -1 -9
    7 1 -9
    7 -1 -9
    7 -1 -9
    7 1 -9
    7 -1 -8
    7 -1 -8
    7 1 -8
    7 1 -8
    7 -1 -8
    7 1 -8
    7 -1 -8
    7 -1 -8
    7 1 -8
    7 1 -8
    7 -1 -8
    7 1 -8
    7 -1 -8
    7 1 -8
    7 -1 -8
    7 -1 -8
    7 1 -8
    7 -1 -8
    7 -1 -8
    7 -1 -8
    7 1 -8
    7 -1 -7
    7 1 -7
    7 -1 -7
    7 1 -7
    7 -1 -7
    7 -1 -7
    7 -1 -7
    7 1 -7
    7 1 -7
    7 -1 -7
    7 1 -7
    7 -1 -7
    7 -1 -7
    7 1 -7
    7 -1 -7
    7 -1 -7
    7 1 -7
    7 -1 -7
    7 1 -7
    7 1 -7
    7 1 -7
    7 -1 -7
    7 -1 -7
    7 -1 -6
    7 1 -6
    7 -1 -6
    7 -1 -6
    7 -1 -6
    7 1 -6
    7 -1 -6
    7 -1 -6
    7 1 -6
    7 1 -6
    7 -1 -6
    7 -1 -6
    7 1 -6
    7 -1 -6
    7 -1 -6
    7 1 -6
    7 -1 -6
    7 1 -6
    7 -1 -5
    7 1 -5
    7 -1 -5
    7 -1 -5
    7 -1 -5
    7 1 -5
    7 -1 -5
    7 -1 -5
    7 1 -5
    7 1 -5
    7 -1 -5
    -7 -1 4
    7 1 -4
    7 -1 -4
    7 1 -4
    7 -1 -4
    7 1 -4
    7 1 -4
    7 -1 -4
    -7 1 4
    7 -1 -4
    7 1 -4
    7 1 -4
    7 -1 -4
    7 -1 -4
    7 -1 -4
    7 -1 -4
    7 1 -4
    7 -1 -4
    -7 -1 3
    -7 1 3
    7 1 -3
    7 -1 -3
    7 1 -3
    7 1 -3
    7 -1 -3
    7 -1 -3
    7 1 -3
    7 -1 -3
    7 -1 -3
    7 1 -3
    7 1 -3
    7 -1 -3
    7 1 -3
    7 1 -3
    -7 1 2
    -7 -1 2
    7 1 -2
    -7 1 2
    7 -1 -2
    7 1 -2
    7 1 -2
    7 -1 -2
    7 1 -2
    7 -1 -2
    7 1 -2
    7 -1 -2
    7 1 -2
    7 -1 -2
    7 1 -1
    7 1 -1
    7 -1 -1
    -7 1 1
    -7 -1 1
    -7 1 1
    7 -1 -1
    7 1 -1
    7 -1 -1
    7 -1 -1
    -7 -1 0
    7 -1 0
    7 -1 0
    -7 -1 0
    -7 1 0
    -7 1 -1
    -7 1 -1
    -7 -1 -1
    -7 -1 -1
    -7 -1 -1
    -7 -1 -1
    7 1 1
    7 -1 1
    -7 1 -1
    7 1 2
    -7 -1 -2
    7 -1 2
    -7 1 -2
    -7 -1 -2
    -7 -1 -2
    -7 1 -2
    7 -1 2
    -7 1 -2
    -7 1 -2
    -7 1 -2
    -7 -1 -2
    -7 1 -2
    -7 -1 -2
    -7 -1 -3
    7 1 3
    -7 -1 -3
    -7 1 -3
    -7 -1 -3
    -7 -1 -3
    -7 1 -3
    -7 1 -3
    -7 -1 -3
    -7 -1 -3
    -7 1 -3
    -7 -1 -3
    -7 -1 -3
    -7 1 -3
    -7 1 -3
    7 -1 3
    -7 -1 -3
    7 1 4
    -7 -1 -4
    -7 1 -4
    -7 -1 -4
    -7 -1 -4
    -7 -1 -4
    -7 -1 -4
    -7 1 -4
    -7 1 -4
    -7 1 -4
    -7 1 -4
    -7 1 -4
    -7 1 -5
    -7 1 -5
    -7 1 -5
    -7 -1 -5
    -7 -1 -5
    -7 1 -5
    -7 -1 -5
    -7 1 -5
    -7 -1 -5
    -7 1 -5
    -7 -1 -5
    -7 -1 -6
    -7 -1 -6
    -7 1 -6
    -7 1 -6
    -7 -1 -6
    -7 -1 -6
    -7 1 -6
    -7 1 -6
    -7 1 -6
    -7 -1 -6
    -7 1 -6
    -7 1 -6
    -7 -1 -6
    -7 1 -6
    -7 -1 -6
    -7 1 -7
    -7 -1 -7
    -7 1 -7
    -7 -1 -7
    -7 1 -7
    -7 -1 -7
    -7 1 -7
    -7 1 -7
    -7 -1 -7
    -7 1 -7
    -7 1 -7
    -7 -1 -7
    -7 -1 -7
    -7 1 -7
    -7 -1 -7
    -7 1 -7
    -7 -1 -7
    -7 1 -7
    -7 1 -8
    -7 1 -8
    -7 -1 -8
    -7 -1 -8
    -7 -1 -8
    -7 1 -8
    -7 1 -8
    -7 -1 -8
    -7 1 -8
    -7 -1 -8
    -7 -1 -8
    -7 -1 -9
    -7 -1 -9
    -7 1 -9
    -7 1 -9
    -7 -1 -9
    -7 -1 -9
    -7 -1 -9
    -7 1 -9
    -7 1 -9
    -7 1 -9
    -7 -1 -9
    -7 -1 -9
    -7 -1 -10
    -7 -1 -10
    -7 1 -10
    -7 1 -10
    -7 1 -10
    -7 1 -11
    -7 -1 -11
    -7 1 -11
    -7 -1 -11
    -7 1 -11
    -7 1 -12
    7 3 -12
    7 3 -12
    7 3 -11
    7 3 -11
    7 3 -11
    7 3 -11
    7 3 -10
    7 -3 -10
    7 3 -10
    7 3 -10
    7 3 -10
    7 3 -10
    7 -3 -10
    7 -3 -9
    7 3 -9
    7 -3 -9
    7 3 -9
    7 -3 -9
    7 -3 -9
    7 3 -9
    7 3 -9
    7 3 -9
    7 3 -9
    7 -3 -9
    7 3 -8
    7 -3 -8
    7 -3 -8
    7 3 -8
    7 -3 -8
    7 -3 -8
    7 3 -8
    7 -3 -8
    7 -3 -8
    7 3 -8
    7 3 -8
    7 3 -8
    7 3 -8
    7 3 -8
    7 3 -8
    7 -3 -8
    7 3 -7
    7 -3 -7
    7 -3 -7
    7 3 -7
    7 -3 -7
    7 -3 -7
    7 -3 -7
    7 -3 -7
    7 3 -7
    7 -3 -7
    7 3 -7
    7 -3 -7
    7 3 -7
    7 3 -7
    7 3 -6
    7 3 -6
    7 -3 -6
    7 -3 -6
    7 -3 -6
    7 -3 -6
    7 -3 -6
    7 -3 -6
    7 -3 -6
    7 3 -6
    7 3 -6
    7 3 -6
    7 -3 -6
    7 3 -6
    7 3 -5
    7 3 -5
    7 -3 -5
    7 -3 -5
    7 -3 -5
    7 -3 -5
    7 -3 -5
    7 3 -5
    7 3 -5
    7 3 -5
    -7 -3 4
    7 -3 -4
    -7 3 4
    7 3 -4
    7 -3 -4
    7 -3 -4
    7 3 -4
    7 -3 -4
    7 -3 -4
    7 3 -4
    7 -3 -4
    7 -3 -4
    7 3 -4
    7 -3 -3
    7 3 -3
    7 3 -3
    7 -3 -3
    -7 3 3
    7 -3 -3
    7 -3 -3
    7 3 -3
    7 -3 -2
    7 3 -2
    7 -3 -2
    -7 3 2
    7 3 -2
    7 -3 -2
    7 -3 -2
    7 3 -1
    -7 3 1
    7 -3 -1
    7 -3 -1
    7 3 0
    -7 -3 0
    -7 3 0
    -7 -3 0
    7 -3 0
    7 3 1
    -7 3 -1
    -7 -3 -1
    -7 -3 -1
    -7 3 -1
    -7 -3 -1
    7 -3 1
    7 3 2
    -7 -3 -2
    -7 -3 -2
    -7 3 -2
    -7 3 -2
    -7 -3 -2
    7 -3 2
    -7 3 -2
    7 -3 2
    7 -3 3
    7 -3 3
    -7 3 -3
    7 3 3
    -7 -3 -3
    -7 3 -3
    -7 -3 -3
    -7 -3 -3
    -7 3 -3
    -7 3 -3
    -7 -3 -3
    -7 -3 -3
    7 -3 4
    -7 3 -4
    7 3 4
    -7 3 -4
    -7 3 -4
    -7 3 -4
    7 -3 4
    -7 -3 -4
    -7 -3 -4
    -7 -3 -4
    -7 -3 -4
    -7 3 -5
    -7 3 -5
    -7 3 -5
    -7 3 -5
    -7 3 -5
    -7 3 -5
    -7 -3 -5
    -7 -3 -5
    -7 -3 -5
    -7 3 -5
    -7 -3 -5
    -7 3 -5
    -7 3 -6
    -7 -3 -6
    -7 -3 -6
    -7 3 -6
    -7 3 -6
    -7 3 -6
    -7 -3 -6
    -7 3 -6
    -7 3 -6
    -7 -3 -7
    -7 3 -7
    -7 3 -7
    -7 3 -7
    -7 -3 -7
    -7 -3 -7
    -7 3 -7
    -7 3 -7
    -7 3 -7
    -7 -3 -7
    -7 3 -7
    -7 -3 -8
    -7 3 -8
    -7 3 -8
    -7 -3 -8
    -7 3 -8
    -7 3 -8
    -7 -3 -8
    -7 -3 -8
    -7 3 -8
    -7 3 -9
    -7 -3 -9
    -7 3 -9
    -7 3 -9
    -7 -3 -9
    -7 3 -10
    -7 3 -10
    -7 -3 -10
    -7 3 -10
    -7 3 -10
    -7 -3 -10
    -7 -3 -10
    -7 3 -11
    -7 3 -11
    7 5 -11
    7 5 -11
    7 5 -11
    7 5 -10
    7 5 -10
    7 5 -10
    7 5 -10
    7 5 -9
    7 -5 -9
    7 5 -9
    7 -5 -9
    7 -5 -9
    7 -5 -8
    7 5 -8
    7 -5 -8
    7 -5 -7
    7 5 -7
    7 -5 -7
    7 -5 -7
    7 -5 -7
    7 5 -7
    7 5 -7
    7 5 -7
    7 5 -6
    7 -5 -6
    7 -5 -6
    7 -5 -6
    7 -5 -6
    7 5 -6
    -7 -5 6
    7 5 -6
    7 -5 -6
    7 5 -5
    -7 -5 5
    7 -5 -5
    7 -5 -5
    7 5 -5
    7 -5 -5
    7 -5 -5
    7 -5 -5
    7 5 -5
    -7 -5 5
    7 5 -5
    7 -5 -5
    7 -5 -4
    7 5 -4
    7 -5 -4
    7 -5 -4
    7 5 -4
    -7 -5 4
    7 -5 -4
    7 -5 -3
    7 -5 -3
    7 -5 -3
    -7 -5 3
    7 -5 -3
    7 5 -2
    7 -5 -2
    7 -5 -2
    7 -5 -2
    7 -5 -1
    7 -5 -1
    7 5 -1
    -7 -5 0
    7 -5 0
    7 -5 0
    -7 -5 -1
    7 -5 1
    7 -5 1
    -7 -5 -2
    7 5 2
    -7 -5 -2
    7 -5 2
    -7 5 -2
    7 -5 2
    -7 -5 -3
    -7 -5 -3
    -7 -5 -3
    -7 5 -3
    7 -5 3
    -7 5 -3
    7 5 3
    -7 5 -4
    -7 5 -4
    7 5 4
    -7 -5 -4
    -7 -5 -4
    -7 5 -4
    7 -5 4
    -7 -5 -4
    -7 5 -5
    -7 5 -5
    -7 5 -5
    7 -5 5
    -7 -5 -5
    -7 -5 -5
    -7 -5 -5
    -7 -5 -6
    -7 -5 -6
    -7 5 -6
    -7 5 -6
    -7 -5 -6
    -7 5 -6
    -7 5 -6
    -7 5 -6
    -7 5 -6
    -7 -5 -7
    -7 5 -7
    -7 5 -7
    -7 5 -7
    -7 5 -7
    -7 5 -7
    -7 -5 -7
    -7 -5 -8
    -7 5 -8
    -7 5 -8
    -7 5 -8
    -7 -5 -8
    -7 5 -8
    -7 -5 -9
    -7 5 -9
    -7 5 -9
    -7 -5 -9
    -7 5 -9
    -7 5 -10
    -7 -5 -10
    -7 5 -10
    -7 5 -11
    -7 5 -11
    7 7 -10
    7 7 -9
    7 -7 -9
    7 7 -9
    7 -7 -9
    7 7 -9
    7 -7 -8
    7 7 -8
    7 7 -8
    7 -7 -8
    7 7 -7
    7 7 -7
    7 7 -6
    7 -7 -6
    7 -7 -6
    7 7 -6
    -7 -7 6
    7 -7 -6
    7 7 -5
    -7 -7 5
    7 7 -5
    7 -7 -5
    7 -7 -5
    7 -7 -5
    -7 -7 5
    7 -7 -5
    7 7 -4
    -7 -7 4
    7 7 -4
    7 -7 -4
    7 -7 -4
    -7 7 4
    7 -7 -3
    7 -7 -3
    -7 7 3
    -7 -7 3
    7 -7 -2
    -7 -7 2
    -7 7 2
    -7 7 1
    7 -7 -1
    -7 -7 1
    7 -7 -1
    -7 7 0
    7 -7 0
    7 -7 0
    -7 -7 0
    -7 -7 0
    -7 -7 -1
    7 -7 1
    -7 7 -1
    -7 -7 -1
    -7 -7 -1
    -7 -7 -2
    7 -7 2
    -7 7 -2
    -7 -7 -2
    -7 -7 -2
    -7 7 -3
    7 -7 3
    -7 7 -3
    -7 -7 -3
    -7 -7 -3
    -7 7 -4
    -7 -7 -4
    -7 7 -4
    -7 -7 -4
    -7 7 -5
    -7 7 -5
    -7 -7 -5
    -7 7 -5
    -7 -7 -5
    -7 7 -5
    -7 -7 -6
    -7 7 -6
    -7 7 -6
    -7 7 -6
    -7 7 -6
    -7 7 -6
    -7 -7 -6
    -7 7 -6
    -7 7 -7
    -7 -7 -7
    -7 7 -7
    -7 7 -7
    -7 7 -7
    -7 7 -7
    -7 7 -8
    -7 7 -8
    -7 -7 -8
    -7 7 -8
    -7 -7 -9
    7 -9 -8
    7 9 -8
    7 -9 -7
    7 9 -7
    7 -9 -7
    7 9 -7
    7 9 -6
    7 -9 -6
    7 -9 -6
    7 9 -6
    7 9 -6
    -7 -9 6
    7 9 -5
    7 9 -5
    7 -9 -5
    7 -9 -5
    7 9 -5
    -7 -9 5
    7 -9 -5
    7 9 -4
    7 9 -4
    -7 -9 4
    7 -9 -4
    7 -9 -4
    7 -9 -4
    7 9 -4
    -7 -9 4
    7 -9 -4
    7 -9 -3
    7 9 -3
    7 9 -3
    7 -9 -2
    7 -9 -2
    -7 9 2
    -7 -9 2
    -7 -9 2
    7 -9 -1
    -7 -9 1
    -7 9 1
    -7 -9 0
    7 -9 0
    -7 9 0
    -7 -9 -1
    -7 -9 -1
    7 -9 1
    -7 -9 -1
    -7 9 -1
    -7 9 -2
    -7 -9 -2
    -7 9 -3
    -7 9 -3
    -7 9 -4
    -7 9 -4
    -7 9 -4
    -7 -9 -4
    -7 -9 -4
    -7 -9 -4
    -7 9 -5
    -7 -9 -5
    -7 -9 -5
    -7 9 -5
    -7 9 -6
    -7 -9 -6
    -7 -9 -7
    -7 9 -7
    7 -11 -4
    -7 -11 4
    -7 -11 4
    7 11 -4
    7 -11 -3
    -7 -11 3
    7 -11 -2
    -7 -11 2
    7 -11 -2
    -7 -11 2
    -7 -11 2
    7 -11 -1
    -7 -11 1
    -7 -11 1
    -7 11 0
    -7 -11 0
    7 -11 0
    -7 -11 0
    -7 -11 -1
    -7 11 -1
    -7 -11 -1
    -7 -11 -2
    -7 -11 -2
    -7 -11 -2
    -7 11 -2
    -7 11 -2
    -7 -11 -3
    7 11 3
    -7 11 -3
    -7 -11 -3
    -7 -11 -4
    8 0 -12
    8 0 -11
    8 0 -11
    8 0 -11
    8 0 -10
    8 0 -9
    8 0 -9
    8 0 -9
    8 0 -9
    8 0 -9
    8 0 -9
    8 0 -9
    8 0 -9
    8 0 -9
    8 0 -8
    8 0 -8
    8 0 -8
    8 0 -8
    8 0 -8
    8 0 -8
    8 0 -8
    8 0 -8
    8 0 -8
    8 0 -8
    8 0 -7
    8 0 -7
    8 0 -7
    8 0 -7
    8 0 -7
    8 0 -7
    8 0 -7
    8 0 -7
    8 0 -7
    8 0 -7
    8 0 -7
    8 0 -6
    8 0 -6
    8 0 -6
    8 0 -6
    8 0 -6
    8 0 -6
    8 0 -6
    8 0 -6
    8 0 -5
    8 0 -5
    8 0 -5
    8 0 -5
    8 0 -5
    -8 0 4
    8 0 -4
    8 0 -4
    8 0 -4
    8 0 -4
    8 0 -4
    8 0 -4
    8 0 -4
    8 0 -4
    -8 0 3
    8 0 -3
    8 0 -3
    8 0 -3
    8 0 -3
    8 0 -3
    8 0 -3
    8 0 -3
    8 0 -2
    8 0 -2
    8 0 -2
    8 0 -2
    -8 0 2
    8 0 -1
    -8 0 1
    -8 0 0
    8 0 0
    -8 0 -1
    -8 0 -1
    8 0 1
    -8 0 -1
    8 0 2
    -8 0 -2
    -8 0 -2
    -8 0 -2
    -8 0 -2
    -8 0 -2
    -8 0 -2
    8 0 3
    -8 0 -3
    -8 0 -3
    -8 0 -3
    -8 0 -3
    -8 0 -3
    8 0 4
    -8 0 -4
    -8 0 -4
    -8 0 -4
    -8 0 -4
    -8 0 -4
    -8 0 -5
    -8 0 -5
    -8 0 -5
    -8 0 -5
    -8 0 -6
    -8 0 -6
    -8 0 -6
    -8 0 -6
    -8 0 -6
    -8 0 -7
    -8 0 -7
    -8 0 -7
    -8 0 -7
    -8 0 -7
    -8 0 -7
    -8 0 -7
    -8 0 -7
    -8 0 -8
    -8 0 -8
    -8 0 -8
    -8 0 -8
    -8 0 -8
    -8 0 -8
    -8 0 -8
    -8 0 -9
    -8 0 -9
    -8 0 -9
    -8 0 -9
    -8 0 -9
    -8 0 -10
    -8 0 -10
    -8 0 -10
    -8 0 -11
    -8 0 -11
    8 2 -12
    8 2 -12
    8 2 -12
    8 -2 -11
    8 2 -11
    8 2 -11
    8 2 -11
    8 2 -11
    8 2 -10
    8 2 -10
    8 2 -9
    8 -2 -9
    8 2 -9
    8 2 -9
    8 -2 -9
    8 -2 -9
    8 2 -9
    8 -2 -9
    8 2 -9
    8 -2 -9
    8 2 -9
    8 2 -9
    8 -2 -9
    8 -2 -8
    8 2 -8
    8 -2 -8
    8 2 -8
    8 -2 -8
    8 -2 -8
    8 -2 -8
    8 2 -8
    8 -2 -8
    8 2 -8
    8 2 -8
    8 -2 -8
    8 2 -8
    8 -2 -8
    8 2 -8
    8 2 -8
    8 -2 -8
    8 -2 -7
    8 2 -7
    8 -2 -7
    8 2 -7
    8 -2 -7
    8 2 -7
    8 -2 -7
    8 -2 -7
    8 2 -7
    8 -2 -7
    8 2 -7
    8 2 -7
    8 -2 -7
    8 2 -7
    8 2 -7
    8 -2 -7
    8 2 -7
    8 2 -7
    8 -2 -7
    8 -2 -6
    8 2 -6
    8 2 -6
    8 -2 -6
    8 2 -6
    8 -2 -6
    8 -2 -6
    8 -2 -6
    8 2 -6
    8 -2 -6
    8 -2 -6
    8 -2 -6
    8 2 -6
    8 2 -6
    8 -2 -6
    -8 -2 5
    -8 2 5
    8 -2 -5
    8 2 -5
    8 -2 -5
    8 -2 -5
    8 -2 -5
    8 2 -5
    8 -2 -5
    8 2 -5
    8 2 -5
    8 2 -5
    -8 -2 4
    8 2 -4
    -8 2 4
    8 2 -4
    8 2 -4
    8 -2 -4
    8 -2 -4
    8 -2 -4
    8 -2 -4
    8 2 -4
    8 2 -4
    8 -2 -4
    8 -2 -4
    8 2 -4
    8 -2 -4
    8 -2 -4
    -8 -2 3
    8 2 -3
    8 -2 -3
    -8 2 3
    8 2 -3
    8 2 -3
    8 2 -3
    8 -2 -3
    8 -2 -3
    8 -2 -3
    8 2 -3
    8 -2 -3
    8 -2 -3
    8 2 -3
    8 -2 -3
    8 -2 -3
    -8 -2 2
    8 2 -2
    8 2 -2
    8 2 -2
    8 -2 -2
    8 -2 -2
    8 -2 -2
    8 -2 -2
    8 2 -1
    8 -2 -1
    -8 -2 1
    -8 2 1
    8 -2 -1
    -8 -2 0
    -8 2 0
    -8 2 0
    8 -2 0
    -8 -2 -1
    -8 -2 -1
    -8 2 -1
    -8 -2 -1
    -8 2 -1
    -8 2 -2
    -8 2 -2
    -8 2 -2
    -8 -2 -2
    -8 -2 -2
    -8 2 -2
    -8 -2 -2
    -8 -2 -2
    -8 2 -3
    8 -2 3
    -8 2 -3
    -8 2 -3
    -8 -2 -3
    -8 -2 -3
    -8 2 -3
    -8 2 -3
    -8 2 -3
    -8 -2 -3
    -8 -2 -3
    8 -2 3
    -8 -2 -3
    -8 -2 -4
    -8 -2 -4
    -8 -2 -4
    -8 2 -4
    -8 2 -4
    8 2 4
    8 -2 4
    -8 2 -4
    8 -2 4
    -8 -2 -5
    -8 2 -5
    -8 2 -5
    -8 -2 -5
    -8 2 -5
    -8 2 -5
    -8 2 -5
    -8 2 -5
    -8 -2 -6
    -8 2 -6
    -8 2 -6
    -8 2 -6
    -8 -2 -6
    -8 2 -6
    -8 -2 -6
    -8 -2 -6
    -8 2 -6
    -8 2 -6
    -8 -2 -6
    -8 2 -6
    -8 2 -6
    -8 -2 -7
    -8 2 -7
    -8 2 -7
    -8 2 -7
    -8 -2 -7
    -8 2 -7
    -8 -2 -7
    -8 2 -7
    -8 2 -7
    -8 -2 -7
    -8 2 -7
    -8 -2 -7
    -8 -2 -7
    -8 2 -7
    -8 -2 -7
    -8 2 -8
    -8 2 -8
    -8 2 -8
    -8 -2 -8
    -8 -2 -8
    -8 2 -8
    -8 -2 -8
    -8 2 -8
    -8 -2 -8
    -8 -2 -8
    -8 -2 -8
    -8 2 -9
    -8 -2 -9
    -8 -2 -9
    -8 2 -9
    -8 -2 -9
    -8 2 -9
    -8 2 -9
    -8 -2 -9
    -8 -2 -9
    -8 -2 -10
    -8 2 -10
    -8 2 -10
    -8 -2 -10
    -8 2 -10
    -8 2 -11
    -8 2 -11
    -8 2 -12
    8 4 -12
    8 4 -11
    8 4 -11
    8 4 -11
    8 4 -10
    8 4 -10
    8 4 -10
    8 4 -10
    8 4 -10
    8 4 -9
    8 4 -9
    8 -4 -9
    8 4 -9
    8 -4 -8
    8 4 -8
    8 4 -8
    8 -4 -8
    8 -4 -8
    8 4 -8
    8 4 -8
    8 4 -8
    8 -4 -8
    8 4 -8
    8 -4 -7
    8 4 -7
    8 -4 -7
    8 4 -7
    8 -4 -7
    8 -4 -7
    8 -4 -7
    8 -4 -7
    8 4 -7
    8 -4 -7
    8 4 -7
    8 -4 -6
    8 -4 -6
    8 -4 -6
    8 -4 -6
    8 4 -6
    8 4 -6
    8 4 -6
    8 -4 -6
    8 4 -6
    8 4 -6
    8 -4 -6
    8 4 -5
    8 4 -5
    8 -4 -5
    8 4 -5
    8 -4 -5
    8 -4 -5
    8 -4 -5
    8 4 -5
    -8 -4 5
    8 4 -5
    8 -4 -5
    8 4 -4
    8 -4 -4
    8 4 -4
    8 -4 -4
    8 -4 -4
    8 -4 -4
    8 4 -4
    -8 4 4
    8 4 -3
    8 -4 -3
    8 -4 -3
    8 -4 -3
    8 -4 -2
    8 -4 -2
    8 -4 -2
    8 -4 -2
    8 -4 -1
    8 -4 -1
    8 -4 -1
    -8 4 0
    8 -4 0
    -8 -4 0
    8 -4 0
    -8 -4 -1
    -8 4 -1
    8 -4 1
    -8 -4 -1
    -8 -4 -2
    -8 -4 -2
    -8 -4 -2
    8 -4 2
    -8 4 -3
    8 4 3
    -8 4 -3
    -8 4 -3
    -8 -4 -3
    -8 4 -3
    8 -4 3
    8 -4 4
    8 -4 4
    -8 4 -4
    8 4 4
    -8 4 -4
    -8 4 -4
    -8 4 -4
    -8 -4 -4
    -8 4 -4
    -8 -4 -4
    -8 -4 -4
    8 -4 5
    -8 4 -5
    -8 4 -5
    -8 4 -5
    -8 4 -5
    -8 -4 -5
    -8 -4 -5
    -8 4 -5
    -8 -4 -5
    -8 -4 -6
    -8 4 -6
    -8 4 -6
    -8 4 -6
    -8 -4 -6
    -8 4 -6
    -8 4 -6
    -8 4 -6
    -8 -4 -6
    -8 -4 -7
    -8 4 -7
    -8 4 -7
    -8 -4 -7
    -8 4 -7
    -8 4 -7
    -8 4 -7
    -8 -4 -7
    -8 -4 -7
    -8 4 -8
    -8 4 -8
    -8 4 -8
    -8 4 -8
    -8 -4 -8
    -8 4 -8
    -8 -4 -8
    -8 -4 -8
    -8 4 -9
    -8 4 -9
    -8 -4 -9
    -8 -4 -9
    -8 -4 -9
    -8 4 -9
    -8 4 -10
    -8 -4 -10
    -8 4 -10
    -8 4 -11
    -8 4 -11
    8 6 -10
    8 6 -10
    8 6 -10
    8 6 -10
    8 6 -9
    8 6 -9
    8 -6 -9
    8 -6 -9
    8 6 -9
    8 -6 -8
    8 6 -8
    8 -6 -8
    8 6 -7
    8 6 -7
    8 -6 -7
    8 -6 -7
    -8 -6 6
    8 6 -6
    8 -6 -6
    -8 -6 6
    8 -6 -6
    8 -6 -6
    8 6 -6
    8 6 -6
    8 -6 -6
    8 6 -5
    8 -6 -5
    8 6 -5
    -8 -6 5
    8 -6 -5
    8 -6 -5
    8 -6 -5
    8 6 -5
    -8 -6 5
    8 -6 -5
    8 6 -4
    -8 -6 4
    8 6 -4
    8 -6 -4
    -8 -6 4
    8 -6 -4
    -8 -6 3
    8 -6 -3
    -8 6 3
    8 -6 -3
    8 -6 -3
    -8 -6 2
    -8 6 2
    8 -6 -2
    8 -6 -2
    8 -6 -1
    -8 -6 1
    -8 6 1
    8 -6 -1
    8 6 -1
    -8 -6 0
    8 6 0
    -8 -6 0
    8 -6 0
    -8 6 0
    -8 -6 -1
    8 6 1
    -8 -6 -1
    -8 -6 -1
    8 -6 1
    -8 6 -1
    -8 -6 -2
    -8 6 -2
    8 -6 2
    -8 -6 -2
    8 6 2
    -8 -6 -2
    -8 -6 -3
    -8 -6 -3
    -8 6 -3
    -8 6 -3
    8 -6 3
    8 6 3
    -8 6 -4
    8 6 4
    -8 6 -4
    -8 -6 -4
    -8 -6 -4
    8 -6 4
    -8 6 -4
    -8 -6 -4
    -8 6 -5
    -8 6 -5
    -8 6 -5
    -8 -6 -5
    8 -6 5
    -8 -6 -5
    -8 6 -6
    -8 6 -6
    -8 6 -6
    -8 6 -6
    -8 -6 -6
    -8 6 -6
    -8 -6 -6
    -8 6 -7
    -8 6 -7
    -8 -6 -7
    -8 6 -7
    -8 6 -8
    -8 6 -8
    -8 -6 -8
    -8 6 -8
    -8 -6 -9
    -8 6 -9
    -8 -6 -10
    -8 6 -10
    8 8 -9
    8 -8 -9
    8 -8 -8
    8 8 -8
    8 8 -8
    8 -8 -8
    8 8 -8
    8 8 -8
    8 8 -7
    8 8 -7
    8 -8 -7
    8 8 -7
    8 8 -6
    8 8 -6
    -8 -8 6
    8 -8 -6
    8 -8 -6
    8 8 -6
    8 8 -6
    -8 -8 6
    8 -8 -6
    8 8 -5
    -8 -8 5
    8 8 -5
    -8 -8 5
    8 -8 -5
    8 8 -5
    -8 8 4
    8 8 -4
    8 -8 -4
    8 -8 -4
    8 -8 -4
    -8 -8 4
    8 -8 -4
    -8 8 3
    -8 -8 3
    8 8 -3
    -8 -8 3
    8 -8 -2
    8 -8 -2
    -8 8 2
    -8 -8 2
    -8 -8 2
    -8 -8 1
    8 -8 -1
    -8 8 1
    -8 -8 1
    -8 -8 1
    8 -8 0
    -8 -8 0
    -8 8 0
    -8 -8 0
    -8 -8 0
    -8 8 -1
    -8 -8 -1
    -8 -8 -1
    8 -8 1
    -8 -8 -1
    -8 -8 -2
    -8 8 -2
    -8 -8 -2
    -8 -8 -2
    -8 8 -3
    -8 8 -3
    -8 -8 -3
    -8 8 -3
    -8 -8 -3
    -8 -8 -4
    -8 -8 -4
    -8 8 -4
    -8 8 -4
    -8 -8 -4
    -8 8 -5
    -8 -8 -5
    -8 8 -5
    -8 8 -5
    -8 8 -6
    -8 -8 -6
    -8 8 -6
    -8 8 -6
    -8 8 -6
    -8 8 -6
    -8 -8 -6
    -8 8 -7
    -8 8 -7
    -8 -8 -7
    -8 8 -8
    -8 -8 -8
    8 -10 -6
    8 10 -6
    8 -10 -5
    8 -10 -5
    8 10 -5
    8 10 -5
    -8 -10 5
    -8 -10 5
    8 10 -4
    8 -10 -4
    8 -10 -4
    -8 -10 4
    8 10 -4
    -8 -10 4
    8 10 -4
    8 10 -3
    8 -10 -3
    8 -10 -3
    -8 -10 3
    -8 -10 3
    8 10 -3
    8 10 -3
    8 10 -2
    8 10 -2
    -8 -10 2
    -8 -10 2
    8 -10 -1
    8 10 -1
    -8 -10 1
    -8 -10 1
    -8 -10 0
    8 -10 0
    -8 -10 0
    -8 -10 0
    -8 -10 -1
    -8 -10 -1
    8 -10 1
    -8 10 -1
    -8 -10 -2
    8 -10 2
    -8 10 -2
    -8 10 -2
    -8 -10 -2
    -8 -10 -3
    -8 -10 -3
    -8 10 -3
    -8 -10 -3
    -8 10 -3
    -8 -10 -4
    -8 10 -4
    -8 10 -4
    -8 -10 -4
    8 10 4
    -8 -10 -5
    -8 10 -5
    -8 10 -6
    9 -1 -12
    9 1 -12
    9 1 -11
    9 1 -11
    9 -1 -11
    9 1 -11
    9 -1 -10
    9 -1 -10
    9 1 -10
    9 1 -10
    9 1 -9
    9 -1 -9
    9 1 -9
    9 1 -9
    9 -1 -9
    9 -1 -9
    9 1 -9
    9 1 -9
    9 1 -9
    9 1 -9
    9 -1 -9
    9 -1 -9
    9 1 -9
    9 1 -8
    9 -1 -8
    9 1 -8
    9 -1 -8
    9 1 -8
    9 -1 -8
    9 1 -8
    9 1 -8
    9 -1 -8
    9 -1 -8
    9 -1 -8
    9 1 -8
    9 1 -8
    9 -1 -8
    9 -1 -8
    9 1 -8
    9 1 -8
    9 1 -8
    9 -1 -8
    9 -1 -7
    9 -1 -7
    9 1 -7
    9 1 -7
    9 -1 -7
    9 1 -7
    9 -1 -7
    9 -1 -7
    9 1 -7
    9 -1 -7
    9 1 -7
    9 -1 -7
    9 -1 -7
    9 1 -7
    9 -1 -7
    9 1 -7
    9 -1 -7
    9 1 -7
    9 -1 -7
    9 1 -7
    9 1 -7
    9 -1 -7
    9 -1 -6
    9 1 -6
    9 -1 -6
    9 -1 -6
    9 -1 -6
    9 -1 -6
    9 1 -6
    9 -1 -6
    9 1 -6
    9 1 -6
    9 -1 -6
    9 1 -6
    9 1 -6
    9 -1 -6
    9 -1 -6
    -9 1 5
    9 -1 -5
    9 -1 -5
    9 1 -5
    9 -1 -5
    9 -1 -5
    9 1 -5
    9 1 -5
    9 1 -5
    9 1 -5
    9 -1 -5
    9 1 -4
    -9 -1 4
    9 -1 -4
    9 1 -4
    9 -1 -4
    9 -1 -4
    9 1 -4
    9 -1 -4
    9 -1 -4
    9 1 -4
    9 1 -4
    9 -1 -4
    9 -1 -4
    9 1 -3
    -9 1 3
    9 -1 -3
    9 1 -3
    9 1 -3
    9 -1 -3
    9 -1 -3
    9 -1 -3
    9 -1 -3
    9 1 -3
    9 -1 -3
    9 1 -3
    9 -1 -2
    -9 1 2
    9 1 -2
    9 -1 -2
    9 1 -2
    9 -1 -2
    9 -1 -2
    9 1 -2
    9 1 -2
    9 -1 -2
    9 -1 -2
    9 -1 -2
    9 1 -1
    9 -1 -1
    9 1 -1
    -9 1 1
    9 1 -1
    9 -1 -1
    -9 1 1
    9 -1 -1
    -9 -1 0
    -9 1 0
    9 -1 0
    -9 -1 0
    9 1 0
    -9 -1 0
    -9 1 -1
    9 -1 1
    -9 -1 -1
    9 1 1
    -9 -1 -1
    -9 1 -1
    -9 -1 -2
    -9 1 -2
    -9 1 -2
    -9 -1 -2
    -9 -1 -2
    -9 1 -2
    9 1 2
    9 -1 2
    -9 -1 -3
    9 1 3
    9 -1 3
    -9 1 -3
    -9 -1 -3
    9 -1 3
    -9 -1 -3
    -9 1 -3
    -9 1 -3
    -9 -1 -3
    -9 1 -3
    9 1 4
    9 -1 4
    -9 -1 -4
    -9 1 -4
    -9 1 -4
    -9 -1 -4
    -9 -1 -4
    -9 1 -4
    -9 1 -4
    -9 1 -4
    -9 -1 -5
    -9 1 -5
    -9 1 -5
    -9 -1 -5
    -9 1 -5
    -9 1 -5
    -9 1 -5
    -9 -1 -5
    -9 1 -5
    -9 1 -5
    -9 1 -6
    -9 1 -6
    -9 -1 -6
    -9 1 -6
    -9 -1 -6
    -9 1 -6
    -9 -1 -6
    -9 -1 -6
    -9 1 -6
    -9 -1 -6
    -9 1 -6
    -9 1 -7
    -9 -1 -7
    -9 1 -7
    -9 -1 -7
    -9 1 -7
    -9 1 -7
    -9 -1 -7
    -9 -1 -7
    -9 1 -7
    -9 -1 -7
    -9 1 -7
    -9 1 -7
    -9 -1 -7
    -9 -1 -8
    -9 1 -8
    -9 -1 -8
    -9 -1 -8
    -9 1 -8
    -9 1 -8
    -9 1 -8
    -9 -1 -8
    -9 1 -9
    -9 1 -9
    -9 -1 -9
    -9 -1 -9
    -9 -1 -9
    -9 -1 -9
    -9 -1 -9
    -9 1 -9
    -9 1 -9
    -9 -1 -9
    -9 -1 -10
    -9 1 -10
    -9 -1 -10
    -9 1 -10
    -9 1 -10
    -9 -1 -10
    -9 1 -10
    -9 1 -11
    -9 -1 -11
    -9 1 -11
    9 3 -12
    9 3 -12
    9 3 -11
    9 3 -11
    9 3 -11
    9 3 -11
    9 3 -10
    9 -3 -10
    9 3 -10
    9 3 -10
    9 3 -10
    9 -3 -9
    9 3 -9
    9 -3 -9
    9 -3 -9
    9 3 -9
    9 3 -9
    9 -3 -9
    9 -3 -8
    9 3 -8
    9 -3 -8
    9 3 -8
    9 3 -8
    9 -3 -8
    9 -3 -8
    9 -3 -8
    9 -3 -8
    9 3 -8
    9 3 -8
    9 -3 -8
    9 3 -8
    9 3 -8
    9 -3 -7
    9 3 -7
    9 -3 -7
    9 3 -7
    9 -3 -7
    9 -3 -7
    9 -3 -7
    9 3 -7
    9 3 -7
    9 -3 -7
    9 -3 -7
    9 3 -7
    9 -3 -6
    9 3 -6
    9 3 -6
    9 -3 -6
    9 -3 -6
    9 -3 -6
    9 -3 -6
    9 3 -6
    9 -3 -6
    9 -3 -6
    9 3 -6
    9 3 -5
    9 -3 -5
    9 -3 -5
    9 -3 -5
    9 -3 -5
    9 3 -5
    9 3 -5
    -9 -3 5
    9 -3 -4
    9 3 -4
    9 3 -4
    9 3 -4
    9 3 -4
    9 -3 -4
    9 3 -4
    9 -3 -4
    9 -3 -4
    -9 3 3
    9 3 -3
    9 3 -3
    9 -3 -3
    9 3 -3
    9 -3 -3
    -9 -3 3
    9 -3 -3
    9 -3 -3
    9 -3 -3
    9 3 -2
    9 -3 -2
    9 -3 -2
    9 -3 -2
    -9 -3 2
    -9 3 2
    9 -3 -2
    9 3 -1
    -9 -3 1
    -9 3 1
    9 -3 -1
    9 -3 -1
    9 3 0
    -9 -3 0
    -9 3 0
    9 -3 0
    9 3 1
    -9 -3 -1
    -9 3 -1
    -9 -3 -1
    -9 3 -1
    9 -3 1
    9 3 2
    -9 3 -2
    -9 -3 -2
    -9 3 -2
    9 -3 2
    -9 3 -2
    9 -3 2
    9 -3 3
    -9 3 -3
    -9 3 -3
    -9 -3 -3
    -9 -3 -3
    -9 3 -3
    -9 3 -3
    -9 3 -3
    -9 -3 -3
    -9 -3 -3
    9 -3 3
    9 -3 4
    -9 3 -4
    9 3 4
    -9 3 -4
    -9 3 -4
    -9 3 -4
    -9 3 -4
    -9 -3 -4
    9 -3 5
    -9 -3 -5
    -9 3 -5
    -9 3 -5
    -9 3 -5
    -9 3 -5
    -9 3 -5
    -9 -3 -5
    -9 -3 -5
    -9 3 -5
    -9 3 -5
    -9 -3 -5
    -9 3 -6
    -9 3 -6
    -9 -3 -6
    -9 3 -6
    -9 3 -6
    -9 3 -6
    -9 -3 -6
    -9 3 -6
    -9 -3 -7
    -9 3 -7
    -9 3 -7
    -9 3 -7
    -9 -3 -7
    -9 3 -7
    -9 3 -7
    -9 3 -7
    -9 -3 -7
    -9 3 -8
    -9 -3 -8
    -9 -3 -8
    -9 3 -8
    -9 3 -8
    -9 -3 -8
    -9 -3 -8
    -9 -3 -9
    -9 -3 -9
    -9 -3 -9
    -9 -3 -10
    -9 -3 -10
    -9 3 -10
    -9 3 -10
    -9 3 -10
    -9 -3 -10
    -9 3 -11
    -9 3 -11
    9 5 -11
    9 5 -11
    9 5 -10
    9 5 -10
    9 5 -10
    9 5 -10
    9 5 -9
    9 -5 -9
    9 -5 -9
    9 5 -9
    9 5 -8
    9 5 -8
    9 -5 -8
    9 -5 -8
    9 -5 -7
    9 5 -7
    9 -5 -7
    9 5 -7
    9 -5 -7
    9 5 -7
    9 5 -6
    9 5 -6
    9 -5 -6
    -9 -5 6
    9 -5 -6
    9 -5 -6
    9 -5 -6
    9 5 -6
    9 5 -6
    -9 -5 6
    9 5 -6
    9 -5 -6
    9 5 -5
    9 -5 -5
    9 5 -5
    -9 -5 5
    9 -5 -5
    9 -5 -5
    9 -5 -5
    9 5 -5
    -9 -5 5
    9 5 -5
    9 -5 -5
    9 -5 -4
    9 5 -4
    9 -5 -4
    9 5 -4
    9 -5 -4
    9 -5 -4
    -9 -5 4
    9 -5 -4
    9 5 -3
    9 -5 -3
    9 -5 -3
    9 -5 -3
    9 5 -3
    9 -5 -3
    9 -5 -3
    -9 -5 3
    9 -5 -3
    9 5 -2
    -9 -5 2
    9 -5 -2
    9 -5 -2
    9 -5 -2
    9 5 -1
    9 -5 -1
    -9 -5 1
    9 -5 -1
    9 5 0
    9 -5 0
    -9 -5 0
    9 -5 0
    9 5 1
    -9 -5 -1
    9 -5 1
    -9 -5 -1
    9 -5 1
    -9 -5 -2
    9 5 2
    -9 -5 -2
    -9 -5 -2
    9 -5 2
    -9 -5 -2
    9 -5 2
    -9 5 -3
    9 5 3
    -9 5 -3
    -9 -5 -3
    9 -5 3
    9 -5 3
    -9 5 -3
    9 5 4
    -9 5 -4
    -9 5 -4
    -9 5 -4
    9 -5 4
    -9 -5 -4
    -9 -5 -4
    -9 -5 -4
    -9 -5 -5
    9 -5 5
    -9 5 -5
    -9 5 -5
    -9 -5 -5
    -9 -5 -6
    -9 5 -6
    -9 -5 -6
    -9 5 -6
    -9 5 -6
    -9 -5 -6
    -9 5 -6
    -9 5 -6
    -9 5 -7
    -9 5 -7
    -9 -5 -7
    -9 -5 -7
    -9 5 -7
    -9 5 -7
    -9 -5 -8
    -9 -5 -8
    -9 -5 -8
    -9 5 -8
    -9 -5 -9
    -9 5 -9
    -9 -5 -10
    -9 5 -10
    9 7 -10
    9 7 -9
    9 -7 -9
    9 -7 -9
    9 7 -8
    9 -7 -8
    9 7 -8
    9 -7 -8
    9 7 -8
    9 7 -7
    9 7 -7
    9 -7 -7
    9 7 -7
    9 7 -6
    9 -7 -6
    9 -7 -6
    9 7 -6
    9 7 -6
    -9 -7 6
    9 -7 -5
    9 -7 -5
    9 -7 -5
    -9 -7 5
    9 7 -5
    -9 -7 5
    -9 7 4
    9 7 -4
    -9 -7 4
    9 7 -4
    9 -7 -4
    9 -7 -4
    -9 -7 4
    9 -7 -4
    9 -7 -3
    9 -7 -3
    -9 7 3
    -9 -7 3
    9 7 -3
    -9 -7 3
    9 -7 -2
    9 -7 -2
    -9 7 2
    -9 -7 2
    -9 -7 2
    9 -7 -1
    -9 7 1
    -9 -7 1
    9 -7 -1
    -9 -7 1
    9 -7 0
    -9 -7 0
    9 -7 0
    -9 7 0
    -9 -7 0
    -9 -7 0
    -9 -7 -1
    9 -7 1
    -9 7 -1
    -9 -7 -1
    -9 -7 -1
    -9 -7 -2
    -9 -7 -2
    9 -7 2
    -9 7 -2
    -9 -7 -2
    -9 -7 -2
    -9 -7 -3
    -9 7 -3
    9 -7 3
    -9 7 -3
    -9 7 -3
    -9 7 -4
    -9 7 -4
    -9 -7 -4
    -9 -7 -4
    -9 -7 -5
    -9 7 -5
    -9 7 -5
    -9 7 -5
    -9 -7 -5
    -9 7 -5
    -9 7 -5
    -9 7 -6
    -9 7 -6
    -9 7 -6
    -9 7 -7
    -9 7 -7
    -9 7 -7
    -9 7 -8
    -9 -7 -8
    -9 -7 -9
    9 -9 -8
    9 9 -7
    9 -9 -7
    9 -9 -7
    9 -9 -6
    9 -9 -6
    9 -9 -6
    9 9 -6
    9 9 -6
    -9 -9 6
    -9 -9 5
    9 -9 -5
    9 -9 -5
    9 9 -5
    -9 -9 5
    9 9 -5
    9 9 -4
    -9 -9 4
    9 -9 -4
    9 -9 -4
    9 9 -4
    -9 -9 4
    9 9 -4
    9 9 -3
    -9 9 3
    9 9 -3
    -9 -9 2
    9 9 -2
    9 -9 -1
    -9 -9 1
    -9 9 1
    -9 -9 1
    -9 -9 0
    -9 9 0
    -9 -9 -1
    -9 -9 -1
    -9 9 -2
    -9 -9 -2
    9 -9 2
    -9 9 -2
    -9 9 -3
    -9 9 -3
    -9 -9 -3
    -9 -9 -3
    -9 9 -3
    9 -9 3
    -9 -9 -3
    -9 -9 -4
    -9 9 -4
    -9 9 -4
    -9 -9 -4
    -9 -9 -5
    -9 9 -5
    9 9 5
    -9 -9 -5
    -9 9 -6
    -9 9 -7
    -9 -9 -7
    9 -11 -4
    9 -11 -3
    -9 -11 2
    9 -11 -2
    9 11 -1
    9 -11 -1
    -9 -11 0
    9 11 0
    -9 -11 -1
    9 11 1
    -9 -11 -1
    -9 -11 -2
    9 11 2
    -9 11 -2
    9 11 3
    -9 11 -3
    10 0 -12
    10 0 -11
    10 0 -11
    10 0 -10
    10 0 -10
    10 0 -9
    10 0 -9
    10 0 -9
    10 0 -9
    10 0 -9
    10 0 -9
    10 0 -9
    10 0 -8
    10 0 -8
    10 0 -8
    10 0 -8
    10 0 -8
    10 0 -8
    10 0 -8
    10 0 -8
    10 0 -8
    10 0 -7
    10 0 -7
    10 0 -7
    10 0 -7
    10 0 -7
    10 0 -7
    10 0 -7
    10 0 -6
    10 0 -6
    10 0 -6
    10 0 -6
    10 0 -6
    10 0 -6
    10 0 -5
    10 0 -5
    -10 0 5
    10 0 -5
    10 0 -5
    10 0 -5
    10 0 -4
    10 0 -4
    -10 0 4
    10 0 -4
    10 0 -4
    -10 0 4
    10 0 -3
    10 0 -3
    10 0 -3
    -10 0 3
    10 0 -3
    10 0 -2
    10 0 -2
    10 0 -2
    -10 0 2
    -10 0 1
    10 0 -1
    10 0 0
    -10 0 0
    -10 0 0
    10 0 1
    -10 0 -1
    -10 0 -1
    -10 0 -2
    -10 0 -2
    -10 0 -2
    10 0 2
    -10 0 -3
    10 0 3
    -10 0 -3
    -10 0 -3
    10 0 4
    -10 0 -4
    -10 0 -4
    -10 0 -4
    10 0 4
    -10 0 -5
    -10 0 -5
    -10 0 -5
    -10 0 -5
    -10 0 -6
    -10 0 -6
    -10 0 -6
    -10 0 -6
    -10 0 -6
    -10 0 -7
    -10 0 -7
    -10 0 -7
    -10 0 -7
    -10 0 -7
    -10 0 -7
    -10 0 -8
    -10 0 -8
    -10 0 -8
    -10 0 -8
    -10 0 -9
    -10 0 -9
    -10 0 -9
    -10 0 -10
    -10 0 -10
    -10 0 -10
    -10 0 -11
    10 2 -12
    10 2 -12
    10 2 -11
    10 2 -11
    10 -2 -11
    10 2 -11
    10 -2 -10
    10 2 -10
    10 -2 -10
    10 2 -10
    10 2 -10
    10 2 -10
    10 -2 -9
    10 2 -9
    10 -2 -9
    10 -2 -9
    10 2 -9
    10 -2 -9
    10 2 -9
    10 2 -9
    10 -2 -9
    10 2 -9
    10 -2 -8
    10 2 -8
    10 2 -8
    10 -2 -8
    10 2 -8
    10 -2 -8
    10 2 -8
    10 -2 -8
    10 -2 -8
    10 2 -8
    10 -2 -8
    10 -2 -8
    10 2 -8
    10 2 -8
    10 2 -8
    10 2 -8
    10 -2 -7
    10 2 -7
    10 -2 -7
    10 2 -7
    10 -2 -7
    10 -2 -7
    10 2 -7
    10 -2 -7
    10 -2 -7
    10 2 -7
    10 -2 -7
    10 -2 -7
    10 2 -7
    10 2 -7
    10 2 -7
    10 2 -7
    10 -2 -6
    10 2 -6
    10 -2 -6
    10 -2 -6
    10 -2 -6
    10 2 -6
    10 2 -6
    10 -2 -6
    10 -2 -6
    10 2 -6
    10 -2 -6
    10 2 -6
    10 -2 -5
    10 -2 -5
    10 -2 -5
    10 -2 -5
    10 2 -5
    10 -2 -5
    -10 2 4
    -10 -2 4
    10 2 -4
    10 2 -4
    10 -2 -4
    10 -2 -4
    -10 2 4
    10 2 -4
    10 2 -4
    10 -2 -4
    10 -2 -4
    10 -2 -4
    10 -2 -4
    10 2 -3
    10 2 -3
    10 -2 -3
    10 2 -3
    10 -2 -3
    10 2 -3
    -10 -2 3
    -10 2 3
    10 2 -3
    10 -2 -3
    10 2 -2
    10 2 -2
    10 2 -2
    10 -2 -2
    10 2 -2
    10 2 -2
    -10 -2 2
    -10 2 2
    10 -2 -1
    10 2 -1
    -10 -2 1
    -10 2 1
    10 2 -1
    10 2 -1
    -10 -2 0
    -10 2 0
    10 -2 0
    -10 2 -1
    10 -2 1
    -10 -2 -1
    -10 2 -1
    -10 -2 -2
    -10 2 -2
    -10 2 -2
    -10 -2 -2
    -10 2 -2
    10 -2 2
    10 2 2
    -10 -2 -2
    -10 2 -3
    -10 -2 -3
    10 2 3
    -10 -2 -3
    10 -2 3
    -10 2 -3
    -10 2 -4
    -10 2 -4
    10 -2 4
    -10 2 -5
    -10 2 -5
    -10 -2 -5
    -10 2 -5
    -10 -2 -5
    -10 2 -5
    10 -2 5
    -10 2 -6
    -10 -2 -6
    -10 2 -6
    -10 2 -6
    -10 -2 -6
    -10 2 -6
    -10 2 -6
    -10 2 -7
    -10 -2 -7
    -10 2 -7
    -10 2 -7
    -10 -2 -7
    -10 2 -7
    -10 -2 -7
    -10 2 -7
    -10 -2 -7
    -10 -2 -8
    -10 2 -8
    -10 2 -8
    -10 -2 -8
    -10 -2 -9
    -10 -2 -10
    -10 2 -10
    -10 2 -10
    -10 2 -10
    -10 -2 -10
    -10 2 -11
    -10 2 -11
    10 4 -11
    10 4 -11
    10 4 -10
    10 4 -10
    10 4 -10
    10 4 -10
    10 -4 -9
    10 4 -9
    10 4 -9
    10 -4 -9
    10 4 -9
    10 -4 -8
    10 4 -8
    10 -4 -8
    10 4 -8
    10 4 -8
    10 -4 -8
    10 -4 -8
    10 4 -8
    10 4 -8
    10 4 -8
    10 4 -8
    10 -4 -7
    10 -4 -7
    10 -4 -7
    10 4 -7
    10 -4 -7
    10 4 -7
    10 -4 -7
    10 4 -7
    10 4 -7
    10 -4 -6
    10 4 -6
    10 -4 -6
    10 4 -6
    10 -4 -6
    10 -4 -6
    10 -4 -6
    10 -4 -6
    10 4 -6
    10 4 -6
    10 4 -6
    -10 -4 6
    -10 4 5
    10 4 -5
    10 4 -5
    10 -4 -5
    10 -4 -5
    10 -4 -5
    10 -4 -5
    10 4 -5
    10 4 -5
    -10 -4 5
    10 4 -4
    10 4 -4
    10 4 -4
    10 -4 -4
    10 -4 -4
    10 4 -4
    10 -4 -4
    -10 -4 4
    -10 4 4
    10 4 -3
    10 -4 -3
    10 4 -3
    10 4 -3
    -10 -4 3
    10 -4 -3
    10 -4 -3
    -10 4 3
    10 -4 -2
    10 -4 -2
    -10 -4 2
    10 4 -2
    10 -4 -2
    -10 4 2
    10 4 -1
    -10 4 1
    10 -4 -1
    10 -4 -1
    10 4 0
    10 -4 0
    10 -4 0
    -10 -4 -1
    10 4 1
    10 -4 1
    10 -4 1
    -10 -4 -2
    10 4 2
    10 -4 2
    -10 4 -2
    10 -4 2
    10 -4 3
    -10 4 -3
    10 4 3
    -10 -4 -3
    -10 -4 -3
    10 -4 3
    10 -4 4
    10 -4 4
    10 4 4
    -10 4 -4
    -10 4 -4
    -10 4 -4
    -10 -4 -4
    -10 -4 -5
    -10 4 -5
    -10 4 -5
    10 -4 5
    -10 4 -5
    -10 4 -6
    -10 4 -6
    -10 4 -6
    -10 4 -7
    -10 -4 -7
    -10 4 -7
    -10 -4 -7
    -10 4 -7
    -10 4 -8
    -10 -4 -8
    -10 4 -8
    -10 -4 -9
    -10 4 -9
    -10 4 -9
    -10 -4 -9
    -10 -4 -9
    -10 4 -10
    -10 -4 -10
    -10 4 -10
    -10 4 -11
    10 6 -10
    10 6 -10
    10 -6 -9
    10 6 -9
    10 -6 -9
    10 6 -9
    10 -6 -8
    10 6 -8
    10 -6 -8
    10 6 -8
    10 6 -7
    10 -6 -7
    10 -6 -6
    10 -6 -6
    10 6 -6
    -10 -6 6
    10 6 -6
    10 6 -5
    10 -6 -5
    10 6 -5
    -10 -6 5
    10 -6 -5
    10 -6 -5
    10 6 -5
    -10 -6 5
    -10 6 5
    10 6 -4
    10 6 -4
    -10 -6 4
    10 -6 -4
    10 6 -4
    -10 -6 4
    10 6 -3
    -10 -6 3
    10 6 -3
    -10 -6 3
    10 -6 -3
    -10 -6 2
    10 6 -2
    10 -6 -2
    10 -6 -2
    -10 -6 2
    10 -6 -2
    10 -6 -1
    10 6 -1
    -10 -6 1
    10 -6 -1
    10 -6 -1
    -10 -6 1
    10 -6 0
    -10 -6 0
    10 -6 0
    10 -6 0
    -10 -6 0
    10 6 0
    -10 -6 0
    -10 -6 -1
    -10 6 -1
    10 -6 1
    10 -6 1
    -10 -6 -1
    10 6 1
    -10 -6 -1
    -10 -6 -2
    10 6 2
    -10 -6 -2
    -10 -6 -2
    -10 -6 -2
    10 -6 2
    -10 6 -2
    10 6 3
    -10 6 -3
    -10 6 -3
    -10 -6 -3
    -10 6 -3
    10 -6 3
    -10 -6 -3
    -10 -6 -4
    -10 -6 -4
    10 6 4
    -10 -6 -4
    10 -6 4
    -10 6 -5
    10 -6 5
    -10 -6 -5
    10 6 5
    -10 6 -6
    -10 6 -6
    -10 -6 -6
    -10 6 -6
    -10 -6 -7
    -10 6 -8
    -10 -6 -8
    -10 6 -8
    -10 -6 -9
    -10 6 -9
    -10 6 -10
    10 -8 -9
    10 -8 -8
    10 8 -8
    10 -8 -8
    10 8 -8
    10 8 -7
    10 -8 -7
    10 -8 -7
    10 8 -6
    10 -8 -6
    10 -8 -6
    10 8 -6
    10 8 -6
    -10 -8 6
    10 8 -5
    10 -8 -5
    10 8 -5
    -10 -8 5
    10 8 -5
    10 8 -4
    10 -8 -4
    10 -8 -4
    10 8 -4
    -10 -8 4
    -10 8 4
    -10 -8 3
    -10 8 3
    -10 -8 3
    10 8 -3
    10 -8 -2
    -10 -8 2
    -10 8 2
    -10 -8 2
    10 -8 -1
    -10 -8 1
    -10 -8 1
    -10 8 1
    -10 -8 1
    10 -8 0
    -10 -8 0
    -10 -8 0
    -10 8 0
    -10 -8 0
    -10 -8 -1
    10 -8 1
    -10 -8 -1
    -10 -8 -1
    -10 8 -1
    -10 -8 -2
    -10 8 -2
    -10 -8 -2
    -10 -8 -2
    -10 -8 -3
    -10 8 -3
    -10 -8 -3
    -10 -8 -4
    -10 -8 -5
    -10 8 -5
    10 8 5
    -10 8 -5
    -10 8 -6
    -10 8 -6
    -10 -8 -7
    -10 8 -7
    -10 8 -8
    10 -10 -6
    10 -10 -5
    10 10 -5
    -10 -10 5
    10 10 -4
    -10 -10 4
    10 -10 -4
    -10 -10 3
    10 -10 -3
    -10 -10 2
    -10 -10 2
    -10 -10 2
    -10 -10 1
    -10 -10 1
    -10 -10 1
    -10 -10 0
    -10 -10 0
    -10 -10 0
    -10 -10 -1
    -10 -10 -1
    -10 -10 -2
    -10 -10 -2
    -10 -10 -3
    10 10 3
    -10 10 -3
    -10 -10 -4
    10 10 4
    -10 10 -4
    -10 10 -5
    11 -1 -12
    11 1 -12
    11 1 -11
    11 1 -11
    11 -1 -11
    11 1 -11
    11 -1 -10
    11 1 -10
    11 -1 -10
    11 1 -10
    11 -1 -10
    11 -1 -10
    11 1 -10
    11 1 -10
    11 -1 -9
    11 1 -9
    11 -1 -9
    11 -1 -9
    11 1 -9
    11 1 -9
    11 -1 -9
    11 1 -9
    11 -1 -9
    11 1 -9
    11 -1 -9
    11 1 -9
    11 1 -9
    11 -1 -8
    11 -1 -8
    11 1 -8
    11 -1 -8
    11 1 -8
    11 1 -8
    11 -1 -8
    11 1 -8
    11 -1 -8
    11 1 -8
    11 -1 -8
    11 1 -8
    11 -1 -8
    11 1 -8
    11 1 -8
    11 1 -7
    11 -1 -7
    11 1 -7
    11 -1 -7
    11 -1 -7
    11 -1 -7
    11 1 -7
    11 -1 -7
    11 -1 -7
    11 1 -7
    11 -1 -7
    11 1 -7
    11 1 -7
    11 -1 -6
    11 1 -6
    11 -1 -6
    11 -1 -6
    11 -1 -6
    11 1 -6
    11 -1 -6
    11 -1 -6
    11 1 -6
    11 -1 -6
    11 1 -6
    11 1 -6
    11 -1 -5
    11 1 -5
    -11 1 5
    11 -1 -5
    11 -1 -5
    11 1 -5
    11 -1 -5
    11 -1 -4
    11 1 -4
    11 -1 -4
    11 -1 -4
    11 -1 -4
    11 1 -4
    -11 1 4
    11 1 -4
    -11 -1 4
    11 -1 -3
    11 1 -3
    11 1 -3
    11 -1 -3
    11 1 -3
    -11 -1 3
    -11 1 3
    11 -1 -3
    11 1 -3
    11 -1 -3
    11 -1 -2
    -11 1 2
    11 -1 -2
    -11 -1 2
    11 1 -2
    -11 1 2
    11 -1 -1
    -11 1 1
    -11 1 1
    11 -1 -1
    -11 -1 1
    11 1 -1
    11 -1 0
    -11 -1 0
    11 1 0
    -11 1 0
    11 -1 1
    -11 -1 -1
    11 1 1
    11 -1 2
    11 1 2
    -11 -1 -2
    11 -1 2
    11 -1 3
    -11 1 -3
    -11 1 -3
    -11 -1 -3
    -11 -1 -3
    -11 -1 -3
    11 -1 3
    -11 -1 -4
    -11 1 -4
    -11 -1 -4
    11 -1 4
    -11 -1 -5
    -11 1 -5
    -11 1 -5
    -11 1 -5
    -11 -1 -5
    -11 1 -5
    -11 1 -5
    11 -1 5
    -11 1 -6
    -11 -1 -6
    -11 1 -6
    -11 1 -6
    -11 -1 -6
    -11 1 -6
    -11 -1 -6
    -11 1 -6
    -11 -1 -7
    -11 1 -7
    -11 1 -7
    -11 -1 -7
    -11 1 -7
    -11 1 -7
    -11 -1 -7
    -11 1 -7
    -11 -1 -7
    -11 1 -8
    -11 1 -8
    -11 -1 -8
    -11 1 -8
    -11 1 -8
    -11 -1 -8
    -11 1 -9
    -11 -1 -9
    -11 1 -10
    -11 -1 -10
    -11 1 -10
    -11 1 -10
    -11 -1 -10
    -11 -1 -11
    -11 1 -11
    11 3 -12
    11 3 -11
    11 3 -11
    11 3 -11
    11 3 -10
    11 -3 -10
    11 3 -10
    11 3 -10
    11 3 -10
    11 3 -10
    11 -3 -9
    11 -3 -9
    11 3 -9
    11 3 -9
    11 3 -9
    11 -3 -8
    11 3 -8
    11 -3 -8
    11 3 -8
    11 3 -8
    11 -3 -8
    11 -3 -8
    11 -3 -8
    11 3 -8
    11 3 -8
    11 3 -8
    11 -3 -7
    11 -3 -7
    11 3 -7
    11 3 -7
    11 -3 -7
    11 -3 -7
    11 -3 -7
    11 -3 -7
    11 3 -7
    11 3 -7
    11 3 -7
    11 -3 -6
    11 3 -6
    11 -3 -6
    11 -3 -6
    11 -3 -6
    11 -3 -6
    11 3 -6
    11 3 -6
    -11 -3 5
    -11 3 5
    11 -3 -5
    11 3 -5
    11 -3 -5
    11 -3 -5
    11 -3 -5
    11 3 -5
    11 3 -5
    11 -3 -5
    11 3 -4
    11 -3 -4
    11 3 -4
    -11 -3 4
    -11 3 4
    11 -3 -3
    11 3 -3
    11 -3 -3
    11 -3 -3
    -11 -3 3
    11 3 -3
    11 -3 -2
    11 3 -2
    11 -3 -1
    11 -3 0
    11 -3 1
    11 3 2
    -11 -3 -2
    -11 -3 -2
    11 -3 2
    -11 -3 -2
    -11 3 -3
    11 3 3
    -11 -3 -3
    11 3 3
    11 -3 3
    11 -3 3
    11 -3 4
    11 3 4
    11 -3 4
    -11 3 -4
    -11 3 -4
    11 3 4
    -11 -3 -4
    -11 -3 -4
    11 -3 5
    11 3 5
    -11 -3 -5
    -11 3 -5
    -11 3 -5
    -11 3 -5
    -11 3 -5
    -11 3 -6
    -11 -3 -6
    -11 3 -6
    -11 -3 -6
    -11 3 -6
    -11 3 -6
    -11 3 -6
    -11 3 -7
    -11 3 -7
    -11 -3 -7
    -11 3 -7
    -11 3 -7
    -11 -3 -7
    -11 -3 -7
    -11 3 -8
    -11 3 -8
    -11 -3 -8
    -11 -3 -8
    -11 3 -8
    -11 -3 -8
    -11 -3 -8
    -11 -3 -9
    -11 3 -9
    -11 -3 -9
    -11 3 -9
    -11 3 -9
    -11 -3 -9
    -11 -3 -9
    -11 3 -10
    -11 3 -10
    -11 -3 -10
    -11 3 -10
    -11 3 -11
    11 5 -11
    11 5 -10
    11 5 -10
    11 5 -10
    11 5 -9
    11 5 -9
    11 -5 -9
    11 -5 -8
    11 5 -8
    11 -5 -8
    11 5 -8
    11 -5 -7
    11 -5 -7
    11 5 -7
    11 -5 -7
    11 5 -7
    11 5 -7
    -11 -5 6
    11 -5 -6
    11 5 -6
    11 -5 -6
    -11 -5 6
    11 -5 -6
    11 -5 -6
    11 -5 -6
    11 5 -6
    11 5 -6
    11 5 -6
    11 -5 -5
    -11 -5 5
    11 -5 -5
    11 -5 -5
    11 -5 -5
    11 5 -5
    11 5 -5
    11 5 -4
    11 -5 -4
    11 -5 -4
    11 -5 -4
    11 5 -4
    11 -5 -4
    -11 -5 4
    11 5 -4
    11 5 -3
    11 -5 -3
    11 -5 -3
    -11 5 3
    11 -5 -3
    11 5 -3
    11 5 -3
    -11 5 2
    11 -5 -2
    11 -5 -2
    -11 -5 2
    11 5 -2
    11 -5 -2
    11 -5 -1
    -11 -5 1
    11 5 -1
    -11 5 1
    11 -5 -1
    11 -5 0
    -11 -5 0
    11 5 0
    11 -5 0
    -11 5 0
    11 -5 1
    11 -5 1
    -11 -5 -1
    11 5 1
    -11 -5 -2
    11 -5 2
    11 5 2
    -11 -5 -2
    11 -5 2
    -11 -5 -2
    -11 -5 -3
    11 5 3
    11 -5 3
    -11 5 -3
    11 -5 3
    -11 -5 -3
    11 -5 4
    11 5 4
    -11 -5 -4
    11 -5 5
    -11 5 -5
    11 5 5
    -11 -5 -5
    -11 5 -6
    -11 5 -6
    -11 5 -7
    -11 5 -7
    -11 -5 -7
    -11 5 -7
    -11 5 -8
    -11 -5 -8
    -11 -5 -8
    -11 5 -8
    -11 -5 -8
    -11 5 -9
    -11 -5 -9
    -11 5 -10
    -11 5 -10
    11 7 -9
    11 -7 -9
    11 7 -9
    11 -7 -8
    11 7 -8
    11 -7 -8
    11 7 -8
    11 7 -8
    11 -7 -7
    11 7 -7
    11 -7 -7
    11 7 -6
    -11 -7 6
    11 7 -6
    11 7 -5
    11 -7 -5
    11 -7 -5
    11 7 -5
    -11 -7 5
    -11 7 5
    11 -7 -4
    -11 -7 4
    11 7 -4
    -11 -7 4
    -11 7 4
    11 7 -3
    -11 -7 3
    -11 7 3
    -11 -7 3
    11 7 -3
    11 -7 -2
    -11 7 2
    11 -7 -2
    -11 -7 2
    -11 -7 2
    -11 -7 1
    11 -7 -1
    11 -7 -1
    -11 7 1
    -11 -7 1
    -11 -7 1
    11 -7 0
    11 -7 0
    -11 7 0
    -11 -7 0
    -11 -7 0
    -11 -7 -1
    11 -7 1
    -11 7 -1
    -11 -7 -1
    -11 -7 -1
    11 7 1
    -11 -7 -2
    -11 7 -2
    11 -7 2
    11 7 2
    -11 -7 -2
    -11 -7 -2
    -11 -7 -3
    -11 7 -3
    -11 -7 -4
    11 -7 4
    -11 -7 -4
    -11 7 -5
    -11 7 -5
    -11 7 -6
    -11 7 -6
    -11 7 -7
    -11 7 -7
    -11 -7 -7
    -11 7 -7
    -11 7 -8
    -11 -7 -8
    -11 7 -9
    11 9 -7
    11 -9 -7
    11 -9 -6
    -11 -9 6
    11 -9 -5
    -11 -9 5
    -11 -9 5
    -11 -9 5
    11 -9 -4
    -11 9 4
    -11 -9 4
    -11 -9 4
    -11 9 3
    -11 -9 3
    11 9 -3
    -11 -9 3
    -11 -9 3
    -11 9 2
    -11 -9 2
    -11 -9 2
    -11 -9 1
    -11 -9 0
    -11 -9 0
    -11 -9 0
    -11 -9 -1
    -11 -9 -1
    -11 9 -1
    -11 -9 -2
    -11 9 -2
    -11 -9 -2
    -11 -9 -3
    -11 -9 -3
    -11 -9 -4
    -11 9 -4
    11 9 4
    -11 9 -4
    -11 -9 -5
    -11 9 -5
    11 9 5
    -11 9 -5
    -11 -9 -6
    -11 9 -6
    -11 -11 3
    11 -11 -3
    -11 -11 2
    11 -11 -2
    11 11 -1
    11 -11 -1
    11 11 0
    11 11 1
    11 11 2
    -11 11 -2
    12 0 -12
    12 0 -11
    12 0 -11
    12 0 -10
    12 0 -10
    12 0 -10
    12 0 -10
    12 0 -9
    12 0 -9
    12 0 -9
    12 0 -9
    12 0 -9
    12 0 -9
    12 0 -9
    12 0 -8
    12 0 -8
    12 0 -8
    12 0 -8
    12 0 -8
    12 0 -8
    12 0 -8
    12 0 -8
    12 0 -8
    12 0 -7
    12 0 -7
    12 0 -7
    12 0 -7
    12 0 -7
    12 0 -7
    12 0 -6
    12 0 -6
    12 0 -6
    12 0 -6
    -12 0 5
    12 0 -5
    12 0 -5
    -12 0 4
    -12 0 4
    12 0 -3
    -12 0 3
    -12 0 3
    12 0 -2
    -12 0 2
    -12 0 2
    12 0 -1
    -12 0 1
    -12 0 1
    -12 0 0
    12 0 0
    -12 0 0
    -12 0 -1
    12 0 1
    -12 0 -1
    -12 0 -2
    12 0 2
    -12 0 -3
    12 0 4
    -12 0 -5
    -12 0 -5
    12 0 5
    -12 0 -5
    -12 0 -6
    -12 0 -6
    -12 0 -6
    -12 0 -6
    -12 0 -7
    -12 0 -7
    -12 0 -7
    -12 0 -7
    -12 0 -8
    -12 0 -8
    -12 0 -8
    -12 0 -8
    -12 0 -9
    -12 0 -10
    -12 0 -10
    -12 0 -11
    12 2 -12
    12 2 -11
    12 2 -11
    12 -2 -11
    12 2 -11
    12 -2 -10
    12 2 -10
    12 -2 -10
    12 2 -10
    12 2 -10
    12 -2 -10
    12 2 -10
    12 -2 -9
    12 -2 -9
    12 2 -9
    12 2 -9
    12 2 -9
    12 -2 -9
    12 2 -9
    12 2 -9
    12 -2 -8
    12 2 -8
    12 2 -8
    12 -2 -8
    12 2 -8
    12 -2 -8
    12 2 -8
    12 2 -8
    12 -2 -8
    12 2 -8
    12 2 -8
    12 -2 -8
    12 2 -8
    12 -2 -7
    12 2 -7
    12 2 -7
    12 -2 -7
    12 2 -7
    12 -2 -7
    12 -2 -7
    12 -2 -7
    12 2 -7
    12 2 -7
    12 2 -7
    12 -2 -6
    12 2 -6
    12 -2 -6
    12 -2 -6
    12 -2 -6
    12 2 -6
    12 -2 -6
    12 2 -6
    12 -2 -5
    12 -2 -5
    12 -2 -5
    -12 -2 5
    -12 2 5
    -12 2 5
    -12 2 4
    12 2 -4
    -12 -2 4
    12 -2 -4
    -12 2 4
    12 2 -3
    -12 2 3
    12 -2 -3
    12 2 -3
    12 2 -2
    12 -2 -2
    12 2 -2
    -12 2 2
    12 -2 -1
    -12 2 1
    12 2 -1
    -12 2 0
    12 -2 0
    12 2 0
    -12 -2 0
    12 -2 1
    -12 2 -1
    -12 2 -1
    -12 -2 -1
    -12 2 -2
    12 -2 2
    -12 2 -2
    -12 -2 -2
    12 -2 3
    -12 2 -3
    -12 -2 -3
    12 2 3
    -12 2 -4
    -12 2 -4
    -12 2 -4
    12 2 4
    12 -2 4
    -12 2 -5
    -12 -2 -5
    -12 2 -5
    12 -2 5
    -12 2 -5
    -12 2 -5
    -12 2 -6
    -12 -2 -6
    -12 2 -6
    -12 2 -6
    -12 -2 -6
    -12 2 -6
    -12 2 -6
    -12 2 -7
    -12 2 -7
    -12 -2 -7
    -12 2 -7
    -12 -2 -7
    -12 -2 -7
    -12 -2 -7
    -12 2 -7
    -12 2 -7
    -12 -2 -8
    -12 2 -8
    -12 2 -8
    -12 -2 -8
    -12 -2 -8
    -12 2 -9
    -12 -2 -9
    -12 2 -9
    -12 -2 -9
    -12 -2 -9
    -12 2 -9
    -12 -2 -10
    -12 2 -10
    -12 2 -10
    -12 -2 -10
    -12 2 -11
    12 4 -11
    12 4 -11
    12 4 -10
    12 4 -10
    12 4 -10
    12 4 -9
    12 -4 -9
    12 4 -9
    12 4 -9
    12 -4 -9
    12 -4 -8
    12 4 -8
    12 4 -8
    12 -4 -8
    12 -4 -8
    12 -4 -8
    12 4 -8
    12 4 -8
    12 4 -8
    12 -4 -7
    12 4 -7
    12 -4 -7
    12 4 -7
    12 -4 -7
    12 -4 -7
    12 -4 -7
    12 4 -7
    12 4 -7
    12 4 -7
    12 -4 -6
    12 -4 -6
    12 -4 -6
    12 -4 -6
    12 4 -6
    12 4 -6
    12 4 -6
    12 -4 -5
    12 -4 -5
    -12 4 5
    12 -4 -5
    12 -4 -5
    12 4 -5
    -12 -4 5
    12 -4 -4
    -12 -4 4
    12 -4 -4
    12 4 -4
    -12 4 4
    -12 4 3
    12 -4 -3
    12 -4 -3
    12 4 -3
    12 4 -3
    -12 4 2
    12 -4 -2
    12 -4 -2
    -12 -4 2
    12 4 -2
    -12 4 1
    12 -4 -1
    -12 -4 1
    12 -4 -1
    12 4 -1
    -12 4 0
    12 -4 0
    -12 -4 0
    12 -4 0
    12 4 0
    12 -4 1
    -12 4 -1
    12 -4 1
    12 4 1
    -12 4 -2
    12 -4 2
    12 4 2
    12 -4 2
    -12 -4 -2
    12 -4 3
    12 4 3
    12 -4 3
    12 4 3
    -12 -4 -3
    12 -4 4
    12 4 4
    12 -4 4
    12 4 4
    -12 4 -4
    -12 -4 -4
    12 4 5
    -12 4 -5
    12 -4 5
    -12 4 -5
    -12 4 -6
    -12 -4 -6
    -12 4 -6
    -12 4 -7
    -12 4 -7
    -12 -4 -7
    -12 4 -7
    -12 -4 -7
    -12 4 -8
    -12 -4 -8
    -12 4 -8
    -12 -4 -8
    -12 -4 -8
    -12 4 -9
    -12 4 -9
    -12 -4 -9
    -12 -4 -9
    -12 -4 -9
    -12 4 -9
    -12 4 -10
    12 6 -10
    12 6 -10
    12 6 -9
    12 -6 -9
    12 6 -9
    12 6 -8
    12 -6 -8
    12 -6 -7
    12 6 -7
    12 -6 -6
    12 -6 -6
    12 -6 -6
    -12 -6 6
    12 6 -6
    -12 -6 5
    -12 6 5
    12 6 -5
    12 -6 -5
    12 -6 -5
    -12 -6 4
    -12 -6 4
    12 -6 -3
    -12 -6 3
    -12 -6 3
    12 -6 -3
    -12 -6 2
    12 -6 -2
    -12 -6 2
    12 6 -2
    12 -6 -2
    -12 -6 1
    -12 -6 1
    12 -6 -1
    12 6 -1
    12 -6 -1
    -12 -6 0
    12 -6 0
    -12 -6 0
    12 -6 0
    12 6 0
    -12 -6 -1
    12 -6 1
    -12 -6 -1
    12 -6 1
    -12 -6 -1
    12 6 1
    -12 -6 -2
    -12 6 -2
    12 -6 2
    12 6 2
    12 -6 2
    -12 -6 -2
    -12 6 -3
    12 -6 3
    12 6 3
    -12 -6 -3
    -12 -6 -3
    12 6 4
    -12 -6 -4
    12 -6 4
    12 6 4
    -12 -6 -5
    -12 6 -5
    12 -6 5
    12 6 5
    -12 6 -6
    -12 6 -7
    -12 6 -7
    -12 -6 -7
    -12 6 -7
    -12 6 -8
    -12 -6 -8
    -12 6 -8
    -12 6 -9
    12 -8 -8
    12 8 -8
    12 -8 -7
    12 8 -7
    12 -8 -6
    -12 -8 6
    12 -8 -5
    -12 8 5
    -12 -8 5
    -12 -8 5
    -12 -8 4
    -12 8 3
    12 8 -3
    -12 8 2
    -12 -8 2
    -12 8 1
    -12 -8 1
    -12 -8 1
    -12 8 0
    12 -8 0
    -12 -8 0
    -12 -8 0
    -12 -8 -1
    -12 -8 -1
    12 -8 1
    -12 8 -1
    -12 -8 -2
    12 -8 2
    -12 8 -2
    -12 -8 -2
    -12 -8 -2
    -12 -8 -3
    12 8 4
    -12 -8 -4
    -12 8 -5
    -12 -8 -5
    12 8 5
    -12 8 -5
    -12 8 -6
    -12 -8 -6
    -12 8 -6
    -12 8 -7
    -12 -10 5
    12 -10 -5
    12 -10 -4
    -12 -10 3
    12 -10 -3
    -12 -10 2
    12 10 -2
    12 -10 -2
    12 10 -1
    -12 -10 1
    -12 -10 0
    12 10 0
    -12 -10 0
    -12 -10 -1
    12 10 1
    -12 -10 -2
    12 10 2
    12 10 3
    -12 10 -3
    12 10 4
    -12 10 -4
    13 -1 -12
    13 1 -12
    13 1 -11
    13 -1 -11
    13 1 -11
    13 -1 -10
    13 1 -10
    13 -1 -10
    13 -1 -10
    13 1 -10
    13 1 -10
    13 -1 -10
    13 -1 -10
    13 1 -10
    13 1 -9
    13 -1 -9
    13 1 -9
    13 -1 -9
    13 -1 -9
    13 1 -9
    13 1 -9
    13 1 -9
    13 1 -9
    13 -1 -9
    13 -1 -9
    13 1 -9
    13 1 -8
    13 -1 -8
    13 1 -8
    13 -1 -8
    13 1 -8
    13 1 -8
    13 1 -8
    13 -1 -8
    13 -1 -8
    13 1 -8
    13 -1 -8
    13 1 -8
    13 -1 -7
    13 1 -7
    13 1 -7
    13 -1 -7
    13 -1 -7
    13 1 -7
    13 -1 -7
    13 -1 -7
    13 1 -7
    13 -1 -7
    13 -1 -6
    13 1 -6
    13 -1 -6
    13 1 -6
    -13 -1 6
    13 -1 -6
    13 -1 -5
    13 -1 -5
    -13 -1 5
    -13 1 5
    -13 -1 5
    13 1 -4
    -13 1 4
    -13 -1 4
    13 -1 -3
    -13 1 3
    13 1 -3
    13 -1 -3
    13 -1 -2
    -13 1 2
    13 1 -2
    13 -1 -2
    13 1 -1
    -13 1 1
    13 -1 -1
    -13 -1 1
    13 -1 -1
    -13 1 0
    -13 -1 0
    13 -1 0
    13 1 0
    -13 -1 -1
    -13 1 -1
    13 -1 1
    -13 1 -2
    -13 -1 -2
    13 -1 2
    13 -1 3
    13 1 3
    13 -1 3
    -13 1 -4
    13 1 4
    13 -1 4
    -13 -1 -5
    -13 1 -5
    -13 1 -5
    13 1 5
    13 -1 5
    -13 1 -5
    -13 1 -5
    -13 -1 -6
    -13 1 -6
    -13 1 -6
    -13 1 -6
    -13 -1 -6
    -13 1 -6
    -13 1 -7
    -13 -1 -7
    -13 1 -7
    -13 1 -7
    -13 -1 -7
    -13 1 -7
    -13 -1 -7
    -13 -1 -8
    -13 1 -8
    -13 1 -8
    -13 1 -8
    -13 -1 -8
    -13 1 -8
    -13 -1 -8
    -13 -1 -9
    -13 1 -9
    -13 1 -9
    -13 -1 -9
    -13 -1 -9
    -13 1 -9
    -13 -1 -10
    -13 -1 -10
    -13 1 -10
    -13 1 -11
    13 3 -11
    13 3 -11
    13 3 -11
    13 3 -10
    13 3 -10
    13 3 -10
    13 -3 -10
    13 -3 -10
    13 3 -10
    13 -3 -9
    13 -3 -9
    13 -3 -9
    13 3 -9
    13 -3 -8
    13 3 -8
    13 -3 -8
    13 -3 -8
    13 3 -8
    13 -3 -8
    13 -3 -8
    13 3 -8
    13 3 -8
    13 3 -8
    13 3 -7
    13 -3 -7
    13 -3 -7
    13 -3 -7
    13 3 -7
    13 -3 -7
    13 3 -7
    13 -3 -6
    13 3 -6
    13 -3 -6
    13 -3 -6
    13 -3 -5
    13 -3 -5
    13 -3 -5
    -13 3 5
    -13 -3 5
    13 3 -4
    13 -3 -4
    -13 3 4
    13 -3 -4
    13 3 -4
    13 -3 -4
    -13 3 3
    13 -3 -3
    13 3 -3
    13 3 -3
    -13 3 2
    13 -3 -2
    13 3 -2
    13 3 -2
    -13 3 1
    13 -3 -1
    13 3 -1
    13 3 -1
    13 -3 0
    -13 3 0
    13 3 0
    13 3 0
    -13 3 -1
    13 -3 1
    -13 -3 -1
    13 3 1
    13 3 1
    13 -3 2
    -13 3 -2
    -13 -3 -2
    13 3 2
    13 3 2
    -13 3 -3
    13 -3 3
    13 3 3
    13 -3 3
    -13 -3 -3
    13 3 3
    13 3 4
    -13 3 -4
    -13 3 -4
    -13 3 -4
    13 3 4
    13 -3 4
    -13 -3 -4
    13 -3 4
    13 -3 5
    13 3 5
    -13 -3 -5
    -13 3 -5
    -13 3 -5
    -13 3 -5
    -13 3 -5
    -13 3 -6
    -13 -3 -6
    -13 3 -6
    -13 3 -6
    -13 3 -6
    -13 3 -6
    -13 3 -7
    -13 3 -7
    -13 -3 -7
    -13 3 -7
    -13 3 -7
    -13 -3 -7
    -13 -3 -8
    -13 -3 -9
    -13 3 -9
    -13 3 -9
    -13 -3 -9
    -13 -3 -9
    -13 -3 -10
    -13 3 -10
    -13 3 -10
    13 5 -10
    13 5 -10
    13 5 -10
    13 5 -9
    13 -5 -9
    13 5 -8
    13 -5 -8
    13 5 -8
    13 -5 -8
    13 -5 -7
    13 -5 -7
    13 5 -7
    13 -5 -7
    13 -5 -6
    -13 -5 6
    13 5 -6
    13 -5 -6
    13 -5 -5
    -13 -5 5
    13 -5 -5
    13 -5 -5
    13 5 -4
    -13 -5 4
    13 -5 -4
    -13 5 4
    13 -5 -4
    13 -5 -4
    -13 5 3
    13 -5 -3
    13 -5 -3
    -13 -5 3
    13 5 -3
    13 5 -3
    -13 -5 2
    13 -5 -2
    13 -5 -2
    -13 5 2
    13 5 -2
    13 -5 -1
    -13 5 1
    13 5 -1
    -13 -5 1
    13 -5 -1
    13 -5 0
    -13 5 0
    13 5 0
    13 -5 0
    -13 -5 0
    13 -5 1
    13 -5 1
    13 5 1
    13 -5 2
    -13 -5 -2
    13 5 2
    13 -5 2
    -13 -5 -2
    13 -5 3
    13 -5 3
    13 5 3
    13 5 3
    13 -5 4
    13 5 4
    13 5 4
    -13 5 -5
    13 -5 5
    -13 5 -6
    -13 5 -6
    -13 5 -7
    -13 -5 -7
    -13 5 -8
    -13 5 -8
    -13 5 -8
    -13 -5 -8
    -13 -5 -8
    -13 5 -9
    -13 5 -9
    -13 5 -10
    13 7 -9
    13 -7 -9
    13 7 -8
    13 -7 -8
    13 -7 -7
    -13 -7 6
    13 -7 -6
    13 -7 -5
    -13 -7 5
    -13 -7 5
    13 -7 -4
    -13 -7 4
    -13 -7 4
    -13 -7 3
    13 7 -3
    -13 7 3
    -13 -7 3
    -13 -7 2
    -13 7 2
    13 -7 -2
    -13 -7 2
    -13 -7 1
    -13 7 1
    13 -7 -1
    -13 -7 1
    13 7 0
    -13 -7 0
    -13 7 0
    13 -7 0
    -13 -7 0
    13 7 1
    13 -7 1
    -13 7 -1
    -13 -7 -1
    13 7 2
    -13 -7 -2
    -13 7 -2
    -13 -7 -2
    13 7 3
    13 -7 3
    -13 7 -3
    13 7 4
    13 -7 4
    -13 7 -5
    13 7 5
    -13 7 -6
    -13 7 -6
    -13 7 -6
    -13 7 -7
    -13 7 -7
    -13 7 -7
    -13 7 -8
    -13 7 -8
    13 -9 -7
    13 9 -7
    -13 -9 6
    13 -9 -6
    -13 -9 5
    13 -9 -5
    -13 -9 4
    -13 9 4
    13 -9 -4
    13 -9 -3
    -13 9 3
    -13 -9 3
    -13 -9 3
    -13 9 2
    -13 -9 2
    -13 -9 2
    13 9 -2
    -13 9 1
    -13 -9 1
    13 9 -1
    -13 9 0
    -13 -9 0
    13 9 0
    -13 9 -1
    -13 -9 -1
    13 9 1
    13 9 2
    -13 9 -2
    13 9 3
    -13 9 -4
    13 9 4
    -13 9 -4
    -13 9 -5
    -13 9 -5
    -13 9 -6
    13 -11 -1
    13 -11 0
    13 11 0
    14 0 -12
    14 0 -11
    14 0 -10
    14 0 -10
    14 0 -10
    14 0 -10
    14 0 -10
    14 0 -9
    14 0 -9
    14 0 -8
    14 0 -8
    14 0 -8
    14 0 -8
    14 0 -8
    14 0 -8
    14 0 -7
    14 0 -7
    14 0 -7
    14 0 -7
    -14 0 6
    14 0 -6
    14 0 -6
    -14 0 5
    14 0 -5
    14 0 -5
    14 0 -4
    -14 0 4
    -14 0 4
    14 0 -3
    -14 0 3
    -14 0 2
    -14 0 1
    -14 0 0
    -14 0 -1
    -14 0 -2
    14 0 2
    -14 0 -3
    14 0 3
    14 0 4
    -14 0 -4
    14 0 4
    -14 0 -5
    14 0 5
    -14 0 -5
    -14 0 -6
    -14 0 -6
    -14 0 -6
    -14 0 -6
    -14 0 -7
    -14 0 -7
    -14 0 -7
    -14 0 -8
    -14 0 -8
    -14 0 -8
    -14 0 -9
    -14 0 -9
    -14 0 -9
    -14 0 -10
    -14 0 -11
    14 2 -11
    14 -2 -11
    14 2 -11
    14 -2 -10
    14 2 -10
    14 -2 -10
    14 2 -10
    14 -2 -10
    14 2 -10
    14 2 -10
    14 -2 -9
    14 2 -8
    14 2 -8
    14 -2 -8
    14 2 -8
    14 2 -8
    14 -2 -8
    14 2 -8
    14 -2 -8
    14 2 -8
    14 -2 -7
    14 -2 -7
    14 -2 -7
    14 2 -7
    14 -2 -7
    14 2 -7
    -14 -2 6
    14 -2 -6
    14 -2 -6
    14 -2 -6
    14 2 -6
    -14 2 5
    14 -2 -5
    -14 -2 5
    -14 2 5
    14 -2 -5
    -14 2 4
    14 -2 -4
    -14 -2 4
    14 2 -4
    -14 2 4
    14 -2 -4
    14 -2 -3
    -14 2 3
    -14 -2 3
    14 2 -3
    14 2 -2
    14 -2 -2
    -14 2 2
    -14 -2 2
    14 2 -2
    14 -2 -1
    -14 2 1
    -14 -2 1
    14 2 -1
    14 -2 0
    -14 2 0
    -14 -2 0
    14 2 0
    -14 2 -1
    14 -2 1
    -14 -2 -1
    14 2 1
    -14 2 -1
    -14 2 -2
    14 -2 2
    14 2 2
    -14 -2 -2
    14 -2 3
    -14 2 -3
    -14 -2 -3
    14 2 3
    -14 2 -4
    -14 2 -4
    -14 2 -4
    14 2 4
    14 -2 4
    -14 2 -5
    -14 2 -5
    -14 2 -5
    -14 -2 -5
    14 -2 5
    -14 2 -5
    -14 2 -5
    -14 2 -6
    -14 -2 -6
    -14 2 -6
    -14 2 -6
    -14 2 -6
    -14 2 -6
    -14 -2 -7
    -14 2 -7
    -14 2 -7
    -14 2 -7
    -14 -2 -7
    -14 2 -7
    -14 -2 -7
    -14 -2 -8
    -14 -2 -9
    -14 2 -9
    -14 2 -9
    -14 -2 -9
    -14 -2 -9
    -14 -2 -10
    -14 2 -10
    -14 -2 -10
    -14 2 -10
    14 4 -11
    14 4 -10
    14 4 -10
    14 4 -9
    14 -4 -9
    14 4 -9
    14 -4 -8
    14 -4 -7
    14 -4 -7
    14 -4 -7
    14 4 -7
    14 -4 -6
    14 -4 -6
    14 -4 -6
    -14 -4 6
    14 4 -6
    14 -4 -5
    14 -4 -5
    -14 4 5
    -14 4 4
    14 4 -4
    14 -4 -4
    14 -4 -4
    14 4 -4
    -14 4 3
    14 -4 -3
    14 4 -3
    -14 -4 3
    14 -4 -3
    14 4 -3
    -14 4 2
    14 -4 -2
    14 4 -2
    -14 -4 2
    14 -4 -2
    14 4 -2
    -14 4 1
    14 -4 -1
    14 4 -1
    14 -4 -1
    14 4 -1
    -14 4 0
    14 -4 0
    14 4 0
    14 -4 0
    14 4 0
    -14 4 -1
    14 -4 1
    14 4 1
    14 -4 1
    -14 -4 -1
    14 4 1
    -14 4 -2
    14 -4 2
    14 4 2
    14 -4 2
    -14 -4 -2
    14 4 2
    14 -4 3
    14 4 3
    14 -4 3
    14 4 3
    14 -4 4
    14 4 4
    -14 4 -4
    14 -4 4
    14 4 4
    14 -4 5
    14 4 5
    -14 4 -5
    -14 4 -5
    -14 4 -6
    -14 4 -6
    -14 4 -6
    -14 4 -7
    -14 4 -8
    -14 4 -8
    -14 -4 -8
    -14 -4 -8
    -14 4 -9
    -14 4 -9
    -14 -4 -9
    -14 -4 -9
    -14 4 -10
    -14 4 -10
    14 6 -10
    14 6 -10
    14 6 -9
    14 -6 -8
    14 6 -8
    14 -6 -7
    14 6 -7
    14 -6 -7
    14 -6 -6
    -14 -6 6
    -14 -6 6
    14 -6 -5
    14 6 -5
    -14 6 5
    -14 -6 5
    -14 -6 4
    -14 -6 4
    -14 -6 3
    14 6 -3
    14 -6 -3
    14 -6 -3
    -14 -6 3
    -14 -6 2
    14 6 -2
    14 -6 -2
    14 -6 -2
    14 6 -2
    -14 -6 1
    14 -6 -1
    14 -6 -1
    14 6 -1
    14 6 0
    -14 -6 0
    14 -6 0
    14 -6 0
    -14 -6 0
    14 6 1
    14 -6 1
    14 -6 1
    -14 -6 -1
    -14 -6 -2
    14 6 2
    14 -6 2
    14 -6 2
    -14 6 -2
    14 6 2
    -14 -6 -2
    14 6 3
    14 6 3
    14 -6 3
    -14 6 -3
    14 6 4
    14 6 4
    14 -6 4
    14 -6 5
    -14 6 -5
    -14 6 -6
    -14 6 -6
    -14 6 -7
    -14 -6 -7
    -14 6 -7
    -14 -6 -7
    -14 6 -7
    -14 6 -8
    -14 6 -8
    -14 6 -9
    14 8 -8
    14 -8 -8
    14 -8 -7
    14 -8 -6
    -14 -8 6
    -14 -8 6
    -14 -8 5
    -14 8 5
    14 -8 -5
    -14 -8 4
    -14 8 4
    14 -8 -4
    14 8 -3
    -14 -8 3
    -14 -8 2
    14 -8 -1
    -14 8 1
    14 8 -1
    -14 -8 1
    14 -8 0
    -14 8 0
    14 8 0
    -14 -8 0
    14 -8 1
    -14 -8 -1
    14 -8 2
    14 -8 3
    -14 8 -3
    14 8 3
    14 8 4
    -14 8 -4
    -14 8 -5
    14 8 5
    -14 8 -5
    -14 8 -6
    -14 8 -6
    -14 8 -7
    -14 -10 4
    14 -10 -4
    -14 -10 3
    14 -10 -3
    -14 -10 2
    -14 -10 2
    -14 -10 1
    -14 -10 1
    14 10 -1
    14 10 0
    14 10 1
    14 10 2
    14 10 3
    -14 10 -3
    -14 10 -4
    15 1 -11
    15 -1 -11
    15 1 -11
    15 -1 -10
    15 -1 -10
    15 1 -10
    15 1 -10
    15 -1 -10
    15 -1 -10
    15 1 -10
    15 -1 -9
    15 1 -9
    15 -1 -8
    15 1 -8
    15 -1 -8
    15 1 -8
    15 -1 -8
    15 1 -8
    15 -1 -8
    15 1 -8
    15 1 -8
    15 1 -8
    15 -1 -7
    15 1 -7
    15 -1 -7
    15 1 -7
    15 -1 -7
    15 1 -7
    15 -1 -7
    15 -1 -6
    15 1 -6
    15 -1 -6
    15 1 -6
    -15 1 6
    -15 -1 6
    15 -1 -6
    15 -1 -5
    15 1 -5
    15 -1 -5
    -15 -1 5
    -15 1 5
    -15 -1 5
    15 1 -4
    -15 -1 4
    -15 -1 4
    -15 1 4
    -15 -1 3
    -15 1 3
    15 1 -3
    15 -1 -3
    -15 -1 2
    15 1 -2
    -15 1 2
    15 -1 -2
    -15 1 1
    -15 -1 1
    15 -1 -1
    15 1 -1
    15 -1 -1
    15 1 0
    -15 -1 0
    15 -1 0
    -15 -1 0
    15 -1 0
    -15 1 0
    -15 -1 -1
    15 -1 1
    -15 1 -1
    15 1 1
    -15 -1 -1
    15 -1 1
    -15 1 -2
    -15 -1 -2
    15 -1 2
    15 1 2
    -15 -1 -2
    15 -1 2
    15 1 3
    15 -1 3
    -15 1 -4
    15 1 4
    15 -1 4
    -15 -1 -5
    -15 1 -5
    -15 1 -5
    15 -1 5
    15 1 5
    -15 1 -5
    -15 1 -5
    -15 1 -6
    -15 -1 -6
    -15 1 -6
    -15 1 -6
    -15 -1 -6
    -15 1 -6
    -15 -1 -7
    -15 1 -7
    -15 1 -7
    -15 -1 -7
    -15 1 -7
    -15 -1 -7
    -15 1 -8
    -15 1 -8
    -15 -1 -9
    -15 1 -9
    -15 1 -9
    -15 -1 -9
    -15 -1 -9
    -15 -1 -10
    -15 1 -10
    -15 -1 -10
    15 3 -11
    15 3 -11
    15 3 -10
    15 -3 -10
    15 3 -10
    15 3 -9
    15 -3 -9
    15 -3 -9
    15 -3 -9
    15 3 -9
    15 3 -9
    15 3 -9
    15 3 -8
    15 -3 -8
    15 -3 -8
    15 3 -8
    15 3 -8
    15 -3 -7
    15 -3 -7
    15 3 -7
    15 3 -7
    15 3 -7
    15 3 -6
    15 -3 -6
    15 -3 -6
    15 -3 -5
    -15 3 5
    -15 -3 5
    15 -3 -5
    15 -3 -4
    15 3 -4
    -15 3 4
    15 -3 -4
    15 3 -3
    -15 -3 3
    15 3 -3
    15 -3 -3
    -15 3 3
    -15 -3 2
    15 3 -2
    15 3 -2
    -15 3 2
    15 -3 -2
    -15 -3 1
    15 3 -1
    15 3 -1
    15 -3 -1
    -15 3 1
    -15 -3 0
    15 3 0
    15 3 0
    15 -3 0
    -15 3 0
    -15 -3 -1
    15 3 1
    15 3 1
    15 -3 1
    -15 3 -1
    -15 -3 -2
    15 3 2
    15 3 2
    15 -3 2
    -15 3 -2
    15 -3 3
    -15 -3 -3
    15 3 3
    15 3 3
    -15 3 -3
    15 -3 3
    15 3 4
    15 -3 4
    -15 3 -4
    15 -3 4
    15 3 4
    -15 3 -5
    15 3 5
    -15 3 -5
    -15 -3 -5
    -15 3 -5
    15 -3 5
    -15 -3 -6
    -15 3 -6
    -15 3 -6
    -15 3 -6
    -15 3 -6
    -15 -3 -7
    -15 3 -7
    -15 3 -8
    -15 -3 -8
    -15 -3 -8
    -15 3 -9
    -15 -3 -9
    -15 -3 -9
    -15 3 -9
    -15 3 -10
    -15 -3 -10
    -15 3 -10
    -15 3 -10
    15 5 -10
    15 5 -10
    15 5 -9
    15 5 -8
    15 5 -8
    15 -5 -8
    15 5 -8
    15 -5 -8
    15 -5 -7
    15 -5 -6
    15 -5 -6
    -15 -5 6
    -15 -5 6
    15 5 -6
    15 -5 -6
    15 -5 -5
    15 -5 -5
    15 -5 -5
    15 -5 -4
    -15 5 4
    15 -5 -4
    15 -5 -4
    15 -5 -4
    15 5 -4
    -15 5 3
    15 -5 -3
    15 -5 -3
    15 5 -3
    15 5 -3
    -15 5 2
    15 -5 -2
    15 -5 -2
    15 5 -2
    15 5 -2
    15 -5 -1
    -15 5 1
    15 -5 -1
    15 5 -1
    15 5 -1
    -15 5 0
    15 -5 0
    15 -5 0
    15 5 0
    15 5 0
    15 -5 1
    15 5 1
    15 -5 1
    -15 -5 -1
    15 5 1
    15 -5 2
    -15 -5 -2
    15 5 2
    15 -5 2
    15 5 2
    -15 5 -3
    15 -5 3
    15 5 3
    15 -5 3
    15 5 3
    15 5 4
    15 -5 4
    15 5 4
    15 -5 4
    15 -5 5
    -15 5 -5
    -15 5 -6
    -15 5 -7
    -15 5 -7
    -15 5 -7
    -15 -5 -7
    -15 -5 -7
    -15 5 -8
    -15 -5 -8
    -15 -5 -8
    -15 5 -9
    15 7 -9
    15 7 -8
    15 -7 -7
    15 -7 -6
    -15 -7 6
    -15 -7 6
    15 -7 -5
    -15 -7 5
    15 -7 -4
    -15 -7 4
    -15 7 4
    15 7 -3
    15 -7 -3
    15 7 -2
    -15 -7 2
    -15 7 2
    15 -7 -2
    15 7 -1
    15 7 -1
    15 7 0
    15 7 0
    -15 -7 0
    -15 7 0
    -15 -7 -1
    15 7 1
    15 7 1
    -15 -7 -1
    -15 7 -1
    15 -7 1
    15 -7 2
    -15 7 -2
    15 7 2
    15 7 2
    15 7 3
    15 -7 3
    15 7 4
    15 -7 4
    -15 7 -4
    15 -7 5
    -15 7 -5
    -15 7 -5
    15 7 5
    -15 7 -6
    -15 7 -6
    -15 7 -6
    -15 7 -7
    -15 7 -7
    -15 -9 6
    15 -9 -6
    15 -9 -5
    -15 -9 5
    -15 -9 5
    15 -9 -4
    -15 9 4
    -15 -9 4
    -15 -9 4
    15 -9 -3
    -15 9 3
    -15 -9 3
    -15 -9 3
    -15 9 2
    15 9 -2
    -15 -9 2
    -15 -9 2
    -15 9 1
    -15 -9 1
    15 9 -1
    -15 -9 1
    -15 9 0
    -15 -9 0
    15 9 0
    -15 -9 0
    -15 9 -1
    15 9 1
    -15 9 -2
    15 9 2
    -15 9 -3
    15 9 3
    -15 9 -3
    -15 9 -4
    15 9 4
    -15 9 -4
    -15 9 -5
    -15 9 -5
    16 0 -11
    16 0 -10
    16 0 -10
    16 0 -10
    16 0 -10
    16 0 -9
    16 0 -9
    16 0 -9
    16 0 -8
    16 0 -8
    16 0 -8
    16 0 -8
    16 0 -8
    16 0 -8
    16 0 -7
    16 0 -7
    16 0 -7
    16 0 -7
    -16 0 6
    16 0 -6
    16 0 -6
    -16 0 5
    16 0 -5
    16 0 -5
    -16 0 4
    -16 0 4
    -16 0 3
    16 0 -3
    -16 0 3
    -16 0 2
    16 0 -2
    -16 0 2
    16 0 -1
    -16 0 1
    -16 0 1
    -16 0 0
    -16 0 0
    16 0 0
    16 0 1
    -16 0 -1
    16 0 2
    -16 0 -2
    16 0 3
    16 0 3
    16 0 4
    16 0 4
    -16 0 -5
    16 0 5
    -16 0 -5
    -16 0 -6
    -16 0 -6
    -16 0 -6
    -16 0 -7
    -16 0 -7
    -16 0 -7
    -16 0 -7
    -16 0 -8
    -16 0 -8
    -16 0 -8
    -16 0 -9
    -16 0 -9
    -16 0 -10
    16 2 -11
    16 -2 -11
    16 2 -11
    16 -2 -10
    16 2 -10
    16 -2 -10
    16 2 -10
    16 -2 -10
    16 2 -10
    16 -2 -9
    16 2 -9
    16 2 -9
    16 -2 -9
    16 -2 -9
    16 2 -9
    16 2 -9
    16 2 -9
    16 2 -8
    16 -2 -8
    16 -2 -8
    16 2 -8
    16 2 -8
    16 -2 -8
    16 2 -8
    16 -2 -8
    16 2 -8
    16 2 -8
    16 2 -7
    16 -2 -7
    16 -2 -7
    16 2 -7
    16 2 -6
    -16 -2 6
    -16 2 6
    16 -2 -6
    16 -2 -6
    16 -2 -6
    16 2 -6
    -16 2 5
    -16 2 5
    16 -2 -5
    -16 -2 5
    16 -2 -5
    -16 2 4
    16 -2 -4
    -16 2 4
    -16 -2 4
    16 2 -4
    16 -2 -4
    16 -2 -3
    -16 2 3
    -16 -2 3
    16 2 -3
    16 2 -3
    -16 2 2
    16 -2 -2
    -16 -2 2
    16 2 -2
    16 2 -2
    16 -2 -1
    -16 -2 1
    16 2 -1
    -16 2 1
    16 -2 0
    -16 2 0
    -16 2 0
    -16 -2 0
    16 2 0
    16 -2 1
    -16 2 -1
    -16 -2 -1
    16 2 1
    -16 -2 -2
    16 -2 2
    -16 2 -2
    16 2 2
    -16 -2 -2
    16 -2 3
    16 2 3
    -16 2 -4
    -16 2 -4
    16 -2 4
    16 2 4
    16 -2 5
    -16 2 -5
    -16 2 -5
    16 2 5
    -16 -2 -5
    -16 2 -5
    -16 2 -5
    -16 2 -6
    -16 -2 -6
    -16 2 -6
    -16 -2 -6
    -16 2 -6
    -16 -2 -7
    -16 2 -7
    -16 -2 -7
    -16 2 -7
    -16 -2 -7
    -16 2 -7
    -16 2 -8
    -16 -2 -8
    -16 -2 -8
    -16 2 -8
    -16 2 -8
    -16 -2 -9
    -16 -2 -9
    -16 2 -9
    -16 2 -9
    -16 2 -10
    -16 -2 -10
    16 4 -10
    16 4 -10
    16 4 -9
    16 -4 -9
    16 4 -9
    16 4 -8
    16 4 -8
    16 -4 -8
    16 -4 -8
    16 4 -7
    16 -4 -7
    16 4 -7
    16 -4 -7
    16 -4 -7
    16 -4 -6
    -16 -4 6
    16 4 -6
    16 -4 -5
    -16 -4 5
    -16 4 5
    16 -4 -5
    16 -4 -4
    -16 4 4
    16 4 -4
    16 -4 -4
    16 4 -4
    -16 -4 4
    16 -4 -4
    -16 4 3
    16 -4 -3
    -16 -4 3
    16 -4 -3
    16 4 -3
    16 4 -3
    -16 4 2
    16 -4 -2
    16 -4 -2
    -16 -4 2
    16 4 -2
    16 4 -2
    -16 4 1
    16 -4 -1
    16 -4 -1
    -16 -4 1
    16 4 -1
    16 4 -1
    16 -4 0
    -16 4 0
    -16 -4 0
    16 4 0
    16 -4 0
    16 4 0
    -16 4 -1
    16 -4 1
    -16 -4 -1
    16 4 1
    16 -4 1
    16 4 1
    16 -4 2
    -16 4 -2
    -16 -4 -2
    16 4 2
    16 -4 2
    16 4 2
    16 -4 3
    16 4 3
    16 4 3
    16 -4 3
    16 4 4
    16 -4 4
    -16 4 -4
    -16 4 -4
    16 4 4
    16 -4 4
    -16 4 -5
    -16 4 -5
    16 4 5
    -16 4 -6
    -16 4 -7
    -16 -4 -7
    -16 -4 -7
    -16 4 -7
    -16 4 -8
    -16 -4 -8
    -16 -4 -8
    -16 4 -8
    -16 4 -9
    -16 -4 -9
    16 6 -9
    16 6 -8
    16 -6 -7
    16 6 -7
    16 -6 -7
    16 -6 -6
    16 6 -6
    -16 -6 6
    -16 -6 6
    16 -6 -5
    -16 -6 5
    16 6 -5
    16 -6 -4
    -16 -6 4
    16 6 -3
    16 -6 -3
    16 6 -2
    16 -6 -2
    16 -6 -2
    16 6 -2
    16 -6 -1
    16 6 -1
    16 -6 -1
    16 6 -1
    16 6 0
    -16 -6 0
    16 -6 0
    16 -6 0
    -16 -6 0
    16 6 0
    16 6 1
    -16 -6 -1
    16 -6 1
    -16 -6 -1
    16 6 1
    16 -6 1
    16 6 2
    -16 6 -2
    -16 -6 -2
    16 6 2
    16 -6 2
    16 6 3
    -16 6 -3
    16 -6 3
    16 6 3
    -16 6 -4
    16 6 4
    -16 6 -5
    16 -6 5
    -16 6 -6
    -16 -6 -6
    -16 6 -6
    -16 6 -6
    -16 6 -7
    -16 6 -7
    -16 -6 -7
    -16 -6 -7
    -16 6 -8
    16 8 -7
    16 -8 -6
    -16 -8 6
    -16 -8 6
    16 -8 -5
    -16 8 5
    -16 -8 5
    -16 -8 5
    16 -8 -4
    -16 8 4
    -16 -8 4
    -16 -8 4
    16 -8 -3
    -16 8 3
    -16 -8 3
    -16 -8 3
    16 8 -3
    -16 8 2
    -16 -8 2
    -16 -8 2
    16 8 -2
    -16 8 1
    16 -8 -1
    -16 -8 1
    16 8 -1
    -16 -8 1
    16 -8 0
    -16 8 0
    -16 -8 0
    -16 -8 0
    16 8 0
    -16 8 -1
    16 -8 1
    -16 -8 -1
    -16 -8 -1
    16 8 1
    16 8 2
    -16 8 -2
    16 -8 2
    16 8 3
    16 -8 3
    -16 8 -4
    16 8 4
    -16 8 -4
    -16 8 -5
    -16 8 -5
    -16 8 -6
    -16 -10 3
    16 -10 -3
    -16 -10 2
    16 -10 -2
    -16 -10 2
    16 -10 -1
    -16 -10 1
    16 10 -1
    16 10 0
    16 10 1
    16 10 2
    -16 10 -2
    17 -1 -11
    17 1 -11
    17 -1 -10
    17 -1 -10
    17 1 -10
    17 -1 -10
    17 1 -10
    17 -1 -10
    17 1 -10
    17 1 -9
    17 -1 -9
    17 1 -9
    17 -1 -9
    17 1 -9
    17 -1 -9
    17 1 -9
    17 1 -9
    17 -1 -9
    17 1 -9
    17 1 -8
    17 -1 -8
    17 1 -8
    17 -1 -8
    17 1 -8
    17 -1 -8
    17 -1 -8
    17 1 -8
    17 1 -8
    17 1 -8
    17 1 -7
    17 -1 -7
    17 -1 -7
    17 1 -7
    17 -1 -6
    17 1 -6
    17 -1 -6
    17 1 -6
    -17 1 6
    -17 -1 6
    -17 1 6
    17 1 -5
    -17 -1 5
    -17 -1 5
    -17 1 5
    17 -1 -5
    -17 1 4
    -17 -1 4
    17 1 -4
    -17 -1 4
    17 1 -3
    -17 -1 3
    -17 1 3
    17 -1 -3
    17 1 -3
    -17 -1 3
    17 -1 -2
    -17 -1 2
    -17 1 2
    -17 -1 2
    17 1 -2
    -17 1 1
    17 -1 -1
    -17 -1 1
    17 1 -1
    -17 -1 1
    -17 -1 0
    17 -1 0
    -17 -1 0
    17 -1 0
    17 1 0
    -17 1 0
    -17 -1 -1
    17 -1 1
    -17 -1 -1
    17 -1 1
    17 1 1
    -17 1 -1
    -17 1 -2
    17 -1 2
    17 1 2
    -17 -1 -2
    -17 1 -2
    17 -1 3
    17 1 3
    -17 1 -4
    17 1 4
    17 -1 4
    17 1 4
    -17 -1 -5
    -17 1 -5
    -17 1 -5
    17 -1 5
    17 1 5
    -17 1 -5
    -17 1 -5
    -17 1 -6
    -17 -1 -6
    -17 1 -6
    -17 -1 -6
    -17 1 -6
    -17 1 -7
    -17 -1 -7
    -17 1 -8
    -17 1 -8
    -17 -1 -8
    -17 1 -8
    -17 -1 -8
    -17 -1 -8
    -17 1 -8
    -17 -1 -9
    -17 -1 -9
    -17 1 -9
    -17 -1 -10
    -17 1 -10
    17 3 -10
    17 -3 -10
    17 3 -10
    17 3 -9
    17 -3 -9
    17 -3 -9
    17 3 -9
    17 3 -9
    17 -3 -9
    17 3 -9
    17 -3 -8
    17 3 -8
    17 -3 -8
    17 3 -8
    17 -3 -7
    17 -3 -7
    17 3 -7
    17 3 -7
    17 3 -7
    17 3 -6
    -17 3 6
    17 3 -6
    17 -3 -6
    -17 3 5
    -17 -3 5
    -17 3 4
    17 -3 -4
    17 3 -4
    -17 3 3
    17 -3 -3
    -17 -3 3
    17 3 -3
    17 3 -3
    -17 3 2
    17 -3 -2
    -17 -3 2
    17 3 -2
    17 3 -2
    17 -3 -1
    -17 3 1
    -17 -3 1
    17 3 -1
    17 3 -1
    17 -3 0
    -17 3 0
    -17 -3 0
    17 3 0
    17 3 0
    17 -3 1
    -17 3 -1
    -17 -3 -1
    17 3 1
    17 3 1
    -17 -3 -2
    -17 3 -2
    17 -3 2
    17 -3 2
    17 3 2
    -17 -3 -2
    17 3 2
    17 -3 3
    -17 -3 -3
    17 -3 3
    17 3 3
    17 3 3
    17 -3 4
    17 3 4
    17 -3 4
    17 3 4
    -17 -3 -4
    -17 -3 -5
    -17 3 -5
    -17 3 -5
    17 3 5
    -17 -3 -6
    -17 -3 -6
    -17 3 -6
    -17 3 -6
    -17 -3 -7
    -17 -3 -7
    -17 -3 -7
    -17 3 -7
    -17 3 -8
    -17 -3 -8
    -17 -3 -8
    -17 3 -9
    -17 3 -9
    -17 -3 -9
    -17 -3 -9
    17 5 -10
    17 5 -9
    17 5 -8
    17 5 -8
    17 -5 -8
    17 5 -8
    17 -5 -7
    17 -5 -7
    17 5 -7
    -17 -5 7
    17 5 -7
    -17 -5 6
    17 -5 -6
    17 -5 -5
    -17 -5 5
    17 -5 -5
    17 -5 -5
    17 -5 -4
    -17 5 4
    -17 -5 4
    17 -5 -4
    17 5 -4
    -17 5 3
    17 -5 -3
    17 5 -3
    17 -5 -3
    17 5 -3
    -17 5 2
    17 -5 -2
    17 5 -2
    17 -5 -2
    -17 -5 2
    17 5 -2
    -17 5 1
    17 -5 -1
    17 -5 -1
    -17 -5 1
    17 5 -1
    17 5 -1
    17 -5 0
    -17 5 0
    -17 -5 0
    17 5 0
    17 -5 0
    17 5 0
    -17 -5 -1
    17 5 1
    17 -5 1
    17 5 1
    17 -5 1
    17 -5 2
    -17 -5 -2
    17 5 2
    17 5 2
    17 -5 2
    17 -5 3
    17 5 3
    17 5 3
    -17 5 -3
    17 5 4
    17 -5 4
    17 -5 4
    17 5 4
    -17 5 -4
    17 -5 5
    -17 5 -5
    -17 5 -6
    -17 -5 -6
    -17 5 -7
    -17 5 -7
    -17 -5 -7
    -17 -5 -7
    -17 5 -8
    -17 -5 -8
    17 7 -8
    17 7 -7
    -17 -7 6
    -17 -7 6
    17 -7 -6
    -17 -7 5
    -17 -7 5
    -17 7 5
    17 -7 -5
    -17 -7 4
    -17 -7 4
    -17 7 4
    17 -7 -4
    -17 -7 3
    17 -7 -3
    -17 -7 2
    -17 7 2
    17 -7 -2
    17 7 -2
    -17 -7 2
    17 7 -1
    -17 7 1
    17 -7 -1
    -17 -7 1
    17 7 -1
    17 7 0
    -17 -7 0
    17 -7 0
    -17 7 0
    17 7 0
    -17 -7 0
    -17 -7 -1
    17 -7 1
    17 7 1
    17 -7 2
    17 7 3
    17 -7 3
    17 7 3
    17 7 4
    17 -7 4
    -17 7 -4
    -17 7 -5
    -17 7 -5
    -17 7 -6
    -17 7 -6
    -17 -9 5
    17 -9 -4
    -17 9 4
    -17 -9 4
    -17 -9 4
    17 -9 -3
    -17 9 3
    -17 -9 3
    -17 -9 3
    17 -9 -2
    -17 9 2
    -17 -9 2
    17 9 -2
    -17 -9 2
    -17 9 1
    -17 -9 1
    17 9 -1
    -17 -9 1
    -17 9 0
    -17 -9 0
    17 9 0
    -17 9 -1
    17 9 1
    17 9 2
    -17 9 -3
    17 9 3
    -17 9 -3
    -17 9 -4
    -17 9 -4
    18 0 -11
    18 0 -10
    18 0 -10
    18 0 -10
    18 0 -9
    18 0 -9
    18 0 -9
    18 0 -9
    18 0 -8
    18 0 -7
    18 0 -7
    18 0 -7
    18 0 -7
    18 0 -6
    -18 0 6
    18 0 -6
    18 0 -5
    -18 0 5
    -18 0 4
    -18 0 3
    18 0 -3
    -18 0 3
    18 0 -3
    -18 0 2
    18 0 -2
    -18 0 2
    18 0 -1
    -18 0 1
    18 0 0
    -18 0 0
    18 0 1
    -18 0 -1
    -18 0 -2
    18 0 2
    18 0 2
    18 0 3
    18 0 3
    18 0 4
    -18 0 -5
    18 0 5
    -18 0 -5
    -18 0 -6
    -18 0 -6
    -18 0 -6
    -18 0 -7
    -18 0 -8
    -18 0 -8
    -18 0 -8
    -18 0 -9
    -18 0 -9
    18 2 -11
    18 -2 -10
    18 2 -10
    18 -2 -10
    18 2 -10
    18 -2 -10
    18 2 -10
    18 -2 -9
    18 2 -9
    18 -2 -9
    18 -2 -9
    18 2 -9
    18 -2 -9
    18 2 -9
    18 2 -9
    18 2 -9
    18 -2 -8
    18 2 -8
    18 2 -8
    18 -2 -8
    18 2 -8
    18 2 -8
    18 -2 -8
    18 2 -7
    18 2 -7
    18 -2 -7
    18 -2 -7
    18 2 -7
    18 2 -6
    -18 2 6
    18 -2 -6
    18 2 -6
    18 2 -5
    -18 -2 5
    18 -2 -5
    -18 -2 5
    -18 2 5
    -18 -2 4
    18 2 -4
    -18 2 4
    -18 -2 4
    -18 2 4
    18 2 -3
    -18 2 3
    -18 -2 3
    18 2 -3
    18 -2 -3
    -18 2 3
    18 2 -2
    18 2 -2
    -18 -2 2
    18 -2 -2
    -18 2 2
    -18 2 2
    -18 2 1
    -18 -2 1
    18 2 -1
    18 -2 -1
    -18 2 1
    -18 -2 0
    18 2 0
    -18 2 0
    -18 -2 0
    -18 2 0
    18 -2 0
    18 2 1
    -18 -2 -1
    -18 -2 -1
    18 -2 1
    -18 2 -1
    -18 -2 -2
    -18 -2 -2
    18 2 2
    18 -2 2
    -18 2 -2
    18 2 3
    18 -2 3
    18 2 4
    18 -2 4
    -18 2 -5
    -18 -2 -5
    -18 2 -5
    18 2 5
    -18 2 -5
    -18 2 -6
    -18 -2 -6
    -18 2 -6
    -18 2 -6
    -18 -2 -6
    -18 2 -6
    -18 2 -7
    -18 -2 -7
    -18 -2 -7
    -18 -2 -7
    -18 2 -7
    -18 2 -8
    -18 -2 -8
    -18 -2 -8
    -18 -2 -9
    -18 2 -9
    -18 -2 -9
    -18 -2 -9
    18 4 -10
    18 -4 -9
    18 4 -9
    18 4 -9
    18 4 -8
    18 4 -8
    18 -4 -8
    18 -4 -8
    18 4 -7
    18 -4 -7
    18 -4 -7
    -18 -4 6
    -18 4 6
    18 4 -6
    -18 -4 6
    18 -4 -6
    -18 -4 5
    -18 4 5
    18 4 -4
    -18 -4 4
    18 -4 -4
    -18 4 4
    18 -4 -4
    -18 4 3
    18 -4 -3
    18 -4 -3
    -18 -4 3
    18 4 -3
    18 4 -3
    -18 4 2
    18 -4 -2
    18 -4 -2
    -18 -4 2
    18 4 -2
    18 4 -2
    18 -4 -1
    -18 4 1
    -18 -4 1
    18 4 -1
    18 -4 -1
    18 4 -1
    18 -4 0
    -18 4 0
    -18 -4 0
    18 4 0
    18 -4 0
    18 4 0
    -18 4 -1
    18 -4 1
    18 -4 1
    -18 -4 -1
    18 4 1
    18 4 1
    -18 4 -2
    18 -4 2
    18 -4 2
    -18 -4 -2
    18 4 2
    18 4 2
    18 -4 3
    18 -4 3
    18 4 3
    18 4 3
    18 -4 4
    -18 4 -4
    18 4 4
    18 4 4
    -18 4 -5
    18 -4 5
    -18 4 -6
    -18 -4 -6
    -18 4 -7
    -18 -4 -7
    -18 4 -7
    -18 -4 -7
    -18 4 -8
    -18 -4 -8
    -18 -4 -8
    -18 4 -8
    18 6 -9
    18 6 -8
    18 6 -7
    -18 -6 7
    -18 -6 6
    -18 -6 6
    18 6 -6
    -18 -6 5
    -18 -6 5
    18 6 -5
    18 -6 -5
    -18 -6 4
    -18 -6 4
    18 -6 -3
    18 6 -3
    -18 -6 3
    18 -6 -3
    18 -6 -2
    18 6 -2
    18 6 -2
    -18 -6 2
    18 -6 -2
    18 -6 -1
    18 6 -1
    -18 -6 1
    18 6 -1
    18 -6 -1
    -18 -6 0
    18 -6 0
    18 -6 0
    -18 -6 0
    18 6 0
    18 6 0
    18 -6 1
    18 6 1
    -18 -6 -1
    18 6 1
    18 -6 1
    18 6 2
    18 -6 2
    -18 -6 -2
    18 6 2
    18 -6 2
    18 -6 3
    -18 6 -4
    18 6 4
    18 -6 4
    18 6 4
    -18 6 -5
    18 -6 5
    -18 6 -6
    -18 -6 -6
    -18 6 -6
    -18 6 -7
    -18 6 -7
    -18 -8 6
    18 8 -6
    -18 -8 5
    -18 -8 5
    -18 8 5
    18 -8 -4
    -18 -8 4
    -18 -8 4
    -18 8 4
    18 -8 -3
    -18 -8 3
    -18 8 3
    -18 -8 3
    -18 -8 2
    18 8 -2
    -18 8 2
    -18 -8 2
    -18 -8 1
    18 8 -1
    -18 8 1
    18 -8 -1
    -18 -8 1
    -18 -8 0
    18 8 0
    -18 8 0
    18 -8 0
    -18 -8 0
    18 8 1
    -18 8 -1
    18 -8 1
    18 8 2
    -18 8 -2
    18 -8 2
    18 8 3
    -18 8 -3
    -18 8 -4
    18 8 4
    -18 8 -5
    19 -1 -10
    19 -1 -10
    19 1 -10
    19 -1 -10
    19 1 -10
    19 -1 -10
    19 -1 -9
    19 1 -9
    19 -1 -9
    19 1 -9
    19 -1 -9
    19 1 -9
    19 -1 -9
    19 1 -9
    19 1 -8
    19 1 -8
    19 -1 -8
    19 1 -8
    19 -1 -8
    19 1 -8
    19 -1 -8
    19 -1 -8
    19 1 -8
    19 1 -8
    19 -1 -7
    19 1 -7
    19 -1 -7
    19 1 -7
    19 1 -7
    19 -1 -7
    19 1 -7
    -19 1 6
    19 -1 -6
    19 1 -6
    19 -1 -6
    19 -1 -5
    -19 1 5
    -19 -1 5
    -19 -1 5
    19 -1 -5
    -19 1 4
    -19 -1 4
    19 1 -3
    -19 -1 3
    -19 1 3
    19 -1 -3
    -19 -1 3
    19 1 -3
    -19 -1 2
    19 -1 -2
    -19 -1 2
    19 1 -2
    -19 1 2
    -19 1 1
    -19 -1 1
    19 -1 -1
    19 1 -1
    -19 -1 1
    -19 -1 0
    19 -1 0
    -19 -1 0
    -19 1 0
    19 1 0
    19 -1 1
    -19 -1 -1
    -19 1 -1
    19 1 1
    19 -1 2
    -19 1 -2
    -19 -1 -2
    19 1 2
    -19 1 -3
    19 -1 3
    19 1 3
    -19 1 -4
    19 -1 4
    19 1 4
    19 1 4
    -19 -1 -5
    -19 1 -5
    19 -1 5
    19 1 5
    -19 1 -5
    -19 -1 -5
    -19 1 -5
    -19 1 -6
    -19 -1 -6
    -19 -1 -6
    -19 1 -6
    -19 1 -7
    -19 1 -7
    -19 -1 -7
    -19 1 -7
    -19 -1 -7
    -19 -1 -7
    -19 1 -7
    -19 1 -8
    -19 -1 -8
    -19 -1 -8
    -19 -1 -9
    -19 -1 -9
    -19 1 -9
    19 3 -10
    19 3 -9
    19 -3 -9
    19 -3 -9
    19 3 -9
    19 3 -9
    19 3 -9
    19 -3 -8
    19 -3 -8
    19 3 -8
    19 -3 -8
    19 3 -8
    19 3 -8
    19 3 -8
    19 3 -7
    19 3 -7
    19 -3 -7
    19 3 -6
    -19 -3 6
    -19 3 6
    19 3 -6
    19 -3 -6
    -19 3 5
    -19 -3 5
    -19 3 4
    19 3 -4
    19 -3 -4
    -19 -3 4
    -19 3 3
    19 -3 -3
    -19 -3 3
    19 3 -3
    19 3 -3
    -19 3 2
    19 -3 -2
    -19 -3 2
    19 3 -2
    19 3 -2
    -19 3 1
    19 -3 -1
    -19 -3 1
    19 3 -1
    19 3 -1
    19 -3 0
    -19 3 0
    19 3 0
    -19 -3 0
    19 3 0
    -19 -3 -1
    -19 3 -1
    19 -3 1
    19 3 1
    -19 -3 -1
    19 3 1
    -19 3 -2
    -19 -3 -2
    19 -3 2
    19 3 2
    19 -3 2
    -19 -3 -2
    19 3 2
    19 -3 3
    19 -3 3
    19 3 3
    19 3 3
    -19 -3 -4
    19 3 4
    19 3 4
    19 -3 5
    -19 -3 -5
    -19 3 -5
    -19 3 -5
    19 3 5
    -19 -3 -6
    -19 3 -6
    -19 -3 -6
    -19 3 -7
    -19 3 -7
    -19 3 -7
    -19 -3 -7
    -19 -3 -7
    -19 3 -8
    -19 -3 -8
    -19 3 -8
    -19 -3 -8
    -19 -3 -9
    19 5 -9
    19 5 -9
    19 5 -8
    19 5 -8
    19 -5 -8
    19 5 -8
    19 5 -7
    -19 -5 7
    19 5 -7
    19 -5 -7
    19 -5 -7
    -19 -5 7
    -19 -5 6
    19 5 -6
    -19 -5 6
    19 -5 -6
    19 -5 -6
    -19 -5 6
    19 -5 -5
    -19 -5 4
    19 -5 -4
    -19 5 4
    19 5 -3
    -19 5 3
    19 -5 -3
    19 -5 -3
    19 5 -3
    -19 5 2
    -19 -5 2
    19 5 -2
    19 -5 -2
    19 5 -2
    19 5 -1
    19 -5 -1
    -19 -5 1
    19 5 -1
    -19 5 1
    19 5 0
    -19 5 0
    19 -5 0
    -19 -5 0
    19 5 0
    19 5 1
    19 -5 1
    -19 -5 -1
    19 5 1
    19 5 2
    19 -5 2
    -19 -5 -2
    19 5 2
    19 -5 2
    19 5 3
    19 -5 3
    19 5 3
    19 -5 3
    19 -5 4
    19 5 5
    19 -5 5
    -19 5 -5
    -19 5 -6
    -19 -5 -6
    -19 5 -7
    -19 5 -7
    -19 -5 -7
    -19 -5 -7
    -19 5 -8
    19 7 -7
    -19 -7 6
    -19 -7 6
    -19 -7 6
    19 7 -6
    -19 -7 5
    -19 -7 5
    -19 7 5
    -19 -7 4
    -19 7 4
    -19 -7 4
    19 -7 -3
    -19 -7 3
    19 7 -3
    -19 -7 3
    19 -7 -2
    -19 -7 2
    19 7 -2
    -19 -7 2
    19 -7 -1
    -19 7 1
    -19 -7 1
    19 7 -1
    -19 -7 1
    -19 7 0
    19 -7 0
    -19 -7 0
    19 7 0
    19 7 0
    -19 -7 0
    -19 7 -1
    19 -7 1
    19 7 1
    -19 -7 -1
    19 7 1
    -19 7 -2
    19 -7 2
    19 7 2
    19 7 2
    19 -7 3
    19 7 3
    19 7 3
    19 7 4
    -19 7 -4
    19 -7 4
    -19 7 -5
    -19 -7 -5
    -19 7 -5
    -19 7 -6
    -19 7 -6
    -19 -9 4
    -19 -9 3
    -19 -9 3
    -19 9 3
    -19 -9 2
    -19 -9 2
    -19 9 2
    -19 -9 1
    -19 -9 1
    19 9 -1
    -19 9 1
    19 9 0
    -19 9 0
    19 9 1
    -19 9 -1
    -19 9 -2
    19 9 2
    -19 9 -3
    20 0 -10
    20 0 -10
    20 0 -9
    20 0 -9
    20 0 -9
    20 0 -9
    20 0 -8
    20 0 -8
    20 0 -8
    20 0 -8
    20 0 -8
    20 0 -7
    -20 0 6
    20 0 -6
    -20 0 5
    20 0 -5
    -20 0 4
    -20 0 3
    20 0 -3
    20 0 -2
    -20 0 2
    20 0 -2
    20 0 -1
    -20 0 1
    20 0 -1
    -20 0 0
    20 0 0
    20 0 0
    -20 0 -1
    20 0 1
    20 0 1
    20 0 2
    -20 0 -2
    20 0 2
    20 0 3
    -20 0 -4
    -20 0 -5
    20 0 5
    -20 0 -5
    -20 0 -5
    -20 0 -6
    -20 0 -7
    -20 0 -7
    -20 0 -7
    -20 0 -8
    -20 0 -8
    -20 0 -9
    20 -2 -10
    20 2 -10
    20 -2 -9
    20 2 -9
    20 -2 -9
    20 -2 -9
    20 2 -9
    20 -2 -8
    20 2 -8
    20 2 -8
    20 -2 -8
    20 2 -8
    20 -2 -8
    20 2 -8
    20 2 -8
    20 2 -8
    20 2 -7
    20 -2 -7
    20 2 -7
    -20 -2 6
    -20 2 6
    20 2 -6
    20 -2 -6
    20 -2 -6
    -20 2 5
    20 -2 -5
    -20 -2 5
    -20 -2 4
    -20 2 4
    -20 -2 4
    20 2 -4
    20 -2 -3
    -20 -2 3
    -20 2 3
    20 2 -3
    -20 -2 3
    -20 2 3
    20 2 -3
    20 -2 -2
    -20 2 2
    -20 -2 2
    -20 -2 2
    20 2 -2
    -20 2 2
    20 2 -2
    20 -2 -1
    -20 -2 1
    -20 2 1
    -20 -2 1
    20 2 -1
    -20 2 1
    20 2 -1
    20 -2 0
    -20 -2 0
    -20 2 0
    -20 -2 0
    20 2 0
    -20 -2 -1
    20 -2 1
    -20 2 -1
    20 2 1
    -20 -2 -1
    20 -2 2
    -20 2 -2
    -20 -2 -2
    20 2 2
    20 -2 3
    20 2 3
    -20 2 -4
    20 2 4
    20 2 4
    -20 2 -5
    -20 -2 -5
    -20 2 -5
    20 2 5
    20 -2 5
    -20 -2 -6
    -20 -2 -6
    -20 2 -6
    -20 2 -7
    -20 2 -7
    -20 -2 -7
    -20 -2 -7
    -20 -2 -7
    -20 2 -7
    -20 -2 -8
    -20 -2 -8
    -20 -2 -8
    -20 -2 -9
    20 4 -9
    20 4 -9
    20 -4 -8
    20 -4 -8
    20 4 -8
    20 4 -8
    20 4 -8
    20 -4 -7
    -20 -4 7
    20 -4 -7
    20 4 -7
    -20 -4 7
    20 4 -7
    20 4 -6
    -20 -4 6
    -20 -4 6
    -20 4 6
    20 -4 -6
    20 -4 -6
    -20 -4 5
    -20 4 5
    20 -4 -5
    20 -4 -4
    -20 -4 4
    -20 4 4
    20 -4 -4
    20 4 -3
    20 -4 -3
    -20 -4 3
    20 4 -3
    -20 4 3
    20 4 -2
    -20 -4 2
    20 4 -2
    20 -4 -2
    20 -4 -2
    -20 4 2
    20 4 -1
    -20 -4 1
    20 4 -1
    20 -4 -1
    20 -4 -1
    -20 4 1
    20 4 0
    20 4 0
    20 -4 0
    -20 -4 0
    20 -4 0
    -20 4 0
    20 4 1
    20 -4 1
    -20 -4 -1
    20 4 1
    -20 4 -1
    20 4 2
    20 -4 2
    -20 -4 -2
    20 4 2
    -20 4 -2
    20 4 3
    20 4 3
    20 -4 3
    20 -4 3
    20 -4 4
    20 -4 5
    20 4 5
    -20 4 -5
    -20 4 -6
    -20 4 -6
    -20 -4 -6
    -20 4 -7
    -20 -4 -7
    -20 -4 -7
    -20 4 -8
    -20 -4 -8
    20 6 -8
    20 6 -7
    -20 -6 6
    -20 -6 6
    -20 6 6
    20 6 -6
    -20 -6 6
    20 6 -6
    -20 6 5
    20 6 -5
    -20 -6 5
    -20 -6 5
    -20 -6 4
    -20 -6 4
    20 -6 -3
    20 6 -3
    20 -6 -3
    -20 -6 3
    20 -6 -2
    20 -6 -1
    -20 -6 1
    20 -6 0
    -20 -6 0
    20 -6 1
    -20 -6 -1
    -20 -6 -1
    20 -6 2
    20 6 2
    20 -6 2
    20 6 2
    20 6 3
    20 6 3
    20 6 4
    20 6 4
    20 -6 4
    20 -6 5
    -20 6 -5
    -20 6 -6
    -20 6 -6
    -20 -6 -6
    20 8 -5
    -20 -8 5
    -20 -8 5
    -20 8 4
    -20 -8 4
    -20 -8 4
    -20 8 3
    -20 -8 3
    -20 -8 3
    -20 8 2
    -20 -8 2
    20 8 -2
    -20 -8 2
    -20 8 1
    20 8 -1
    -20 -8 1
    -20 -8 1
    -20 -8 0
    20 8 0
    20 -8 0
    20 8 1
    20 -8 1
    -20 8 -1
    20 8 2
    20 8 3
    -20 8 -3
    -20 8 -4
    21 -1 -10
    21 1 -10
    21 -1 -9
    21 1 -9
    21 -1 -9
    21 -1 -9
    21 1 -9
    21 1 -8
    21 -1 -8
    21 -1 -8
    21 1 -8
    21 1 -8
    21 -1 -8
    21 1 -8
    21 -1 -8
    21 1 -8
    21 1 -7
    21 -1 -7
    21 -1 -7
    21 1 -7
    21 -1 -7
    -21 -1 6
    -21 1 6
    21 -1 -6
    21 -1 -6
    21 1 -6
    -21 1 5
    21 -1 -5
    21 -1 -5
    -21 1 4
    -21 -1 4
    21 -1 -4
    21 1 -3
    -21 1 3
    -21 -1 3
    21 -1 -3
    -21 -1 3
    21 1 -3
    21 1 -3
    -21 -1 2
    -21 1 2
    21 -1 -2
    -21 -1 2
    21 1 -2
    21 1 -2
    21 -1 -1
    -21 1 1
    21 1 -1
    -21 -1 1
    21 -1 0
    -21 1 0
    21 1 0
    -21 -1 0
    21 -1 1
    -21 1 -1
    -21 -1 -1
    21 1 1
    -21 1 -1
    21 -1 2
    -21 1 -2
    21 1 2
    -21 -1 -2
    21 1 2
    21 1 3
    21 -1 4
    21 1 4
    21 1 5
    21 -1 5
    -21 1 -6
    -21 -1 -6
    -21 1 -6
    -21 -1 -6
    21 1 6
    -21 1 -6
    -21 -1 -6
    -21 -1 -7
    -21 1 -7
    -21 1 -7
    -21 -1 -7
    -21 -1 -7
    -21 -1 -8
    -21 -1 -8
    21 3 -9
    21 -3 -9
    21 -3 -9
    21 3 -9
    21 3 -8
    21 -3 -8
    21 3 -8
    21 -3 -8
    21 -3 -8
    21 3 -8
    21 3 -8
    21 3 -7
    21 -3 -7
    21 -3 -7
    21 3 -7
    -21 -3 7
    21 3 -7
    -21 -3 6
    -21 3 6
    21 -3 -6
    -21 -3 5
    -21 -3 5
    -21 3 5
    21 -3 -5
    -21 3 4
    21 -3 -4
    -21 -3 4
    21 3 -4
    -21 3 3
    21 -3 -3
    -21 -3 3
    21 3 -3
    21 3 -3
    -21 -3 2
    -21 3 2
    21 -3 -2
    -21 -3 2
    21 3 -2
    21 3 -2
    -21 3 1
    -21 -3 1
    21 -3 -1
    21 3 -1
    -21 -3 1
    21 3 -1
    -21 -3 0
    -21 3 0
    21 -3 0
    -21 -3 0
    21 3 0
    21 3 0
    -21 -3 -1
    -21 3 -1
    21 -3 1
    -21 -3 -1
    21 -3 1
    21 3 1
    21 3 1
    -21 3 -2
    21 -3 2
    21 3 2
    21 3 2
    21 -3 3
    21 3 3
    21 -3 3
    21 3 3
    21 -3 4
    21 3 4
    -21 3 -4
    21 -3 5
    -21 3 -5
    -21 -3 -5
    -21 3 -5
    21 3 5
    -21 3 -6
    -21 -3 -6
    -21 3 -7
    -21 3 -7
    -21 -3 -7
    -21 -3 -7
    -21 3 -8
    -21 -3 -8
    21 5 -8
    21 5 -8
    21 5 -8
    21 5 -7
    -21 -5 7
    21 -5 -7
    21 -5 -7
    -21 -5 7
    21 5 -7
    21 -5 -6
    -21 -5 6
    21 -5 -6
    -21 -5 6
    -21 -5 6
    21 5 -6
    21 5 -6
    -21 -5 5
    21 5 -5
    -21 -5 5
    21 -5 -4
    -21 -5 3
    21 -5 -3
    -21 -5 2
    21 5 -2
    21 -5 -2
    21 -5 -2
    -21 5 2
    21 5 -2
    21 5 -1
    21 -5 -1
    -21 -5 1
    21 5 -1
    -21 5 1
    21 -5 -1
    21 5 0
    21 -5 0
    -21 -5 0
    21 5 0
    -21 -5 0
    -21 5 0
    21 -5 0
    21 5 1
    21 -5 1
    -21 -5 -1
    21 5 1
    -21 -5 -1
    21 -5 1
    21 -5 2
    21 5 3
    21 5 3
    21 -5 3
    21 -5 3
    21 5 4
    21 5 4
    21 -5 4
    -21 5 -5
    21 5 5
    -21 5 -6
    -21 -5 -6
    -21 -5 -6
    -21 5 -6
    -21 5 -7
    -21 -5 -7
    21 7 -6
    -21 -7 6
    21 7 -5
    -21 -7 5
    -21 -7 5
    -21 7 5
    -21 -7 5
    -21 -7 4
    -21 -7 4
    -21 7 4
    -21 -7 3
    -21 -7 3
    -21 7 3
    -21 -7 2
    -21 -7 2
    21 7 -2
    21 -7 -2
    -21 -7 1
    -21 -7 1
    21 7 -1
    21 -7 -1
    -21 7 1
    21 7 0
    -21 -7 0
    21 7 0
    -21 -7 0
    -21 7 0
    -21 -7 0
    21 -7 0
    21 7 1
    21 7 1
    -21 7 -1
    21 -7 1
    21 7 2
    21 7 2
    21 -7 2
    21 7 3
    21 -7 3
    21 7 4
    -21 7 -4
    -21 7 -5
    -21 -7 -5
    -21 9 2
    -21 9 1
    21 9 0
    22 0 -10
    22 0 -9
    22 0 -9
    22 0 -9
    22 0 -9
    22 0 -8
    22 0 -8
    22 0 -8
    22 0 -8
    22 0 -7
    22 0 -7
    22 0 -7
    -22 0 6
    22 0 -5
    -22 0 5
    22 0 -3
    -22 0 3
    22 0 -2
    -22 0 2
    -22 0 1
    22 0 -1
    22 0 0
    -22 0 0
    -22 0 -1
    22 0 1
    -22 0 -2
    22 0 3
    22 0 4
    -22 0 -4
    22 0 5
    -22 0 -5
    -22 0 -5
    -22 0 -6
    -22 0 -6
    22 0 6
    -22 0 -6
    -22 0 -7
    -22 0 -7
    -22 0 -7
    -22 0 -8
    22 -2 -9
    22 -2 -9
    22 2 -9
    22 -2 -9
    22 2 -9
    22 2 -8
    22 2 -8
    22 -2 -8
    22 -2 -8
    22 2 -8
    22 -2 -8
    22 -2 -7
    22 -2 -7
    22 2 -7
    22 2 -7
    22 -2 -6
    -22 -2 6
    -22 2 6
    -22 -2 5
    -22 2 5
    -22 -2 4
    -22 -2 4
    -22 2 4
    22 2 -3
    -22 -2 3
    22 2 -3
    -22 2 3
    22 2 -2
    -22 -2 2
    22 2 -2
    22 -2 -2
    -22 -2 2
    -22 2 2
    22 2 -1
    -22 -2 1
    22 2 -1
    22 -2 -1
    -22 -2 1
    -22 2 1
    22 2 0
    22 2 0
    -22 -2 0
    22 -2 0
    -22 2 0
    22 2 1
    22 2 1
    -22 2 -1
    22 2 2
    22 2 2
    -22 2 -2
    22 2 3
    22 -2 3
    22 2 3
    22 -2 3
    22 2 3
    22 -2 4
    22 2 4
    -22 -2 -5
    22 -2 5
    22 2 5
    -22 -2 -5
    -22 2 -5
    22 2 5
    -22 -2 -6
    -22 -2 -6
    -22 -2 -6
    -22 2 -6
    -22 -2 -7
    -22 -2 -7
    -22 2 -7
    -22 2 -8
    -22 -2 -8
    22 4 -9
    22 4 -8
    22 -4 -8
    22 4 -8
    22 4 -7
    22 -4 -7
    -22 -4 7
    22 -4 -7
    -22 -4 7
    22 4 -6
    -22 -4 6
    -22 -4 6
    22 -4 -6
    22 -4 -6
    -22 -4 5
    -22 -4 5
    -22 4 5
    22 -4 -5
    22 -4 -5
    -22 -4 4
    22 -4 -4
    22 -4 -3
    -22 -4 3
    22 4 -3
    -22 -4 3
    -22 4 3
    22 -4 -3
    22 4 -2
    22 -4 -2
    -22 -4 2
    22 -4 -2
    -22 -4 2
    -22 4 2
    22 4 -2
    22 4 -1
    22 -4 -1
    22 4 -1
    -22 -4 1
    -22 -4 1
    -22 4 1
    22 -4 -1
    22 4 0
    22 -4 0
    -22 -4 0
    22 4 0
    -22 -4 0
    -22 4 0
    22 -4 0
    22 4 1
    22 4 1
    22 -4 1
    -22 -4 -1
    -22 -4 -1
    22 -4 1
    -22 4 -1
    22 4 2
    22 -4 2
    22 4 3
    22 4 3
    22 -4 3
    22 -4 3
    22 4 4
    22 -4 4
    22 4 4
    -22 4 -4
    -22 4 -4
    22 4 4
    -22 -4 -5
    22 -4 5
    22 4 5
    -22 4 -5
    -22 4 -5
    -22 -4 -6
    -22 -4 -6
    -22 4 -6
    -22 4 -7
    -22 -4 -7
    22 6 -7
    -22 -6 6
    22 6 -6
    -22 -6 6
    -22 -6 6
    -22 -6 5
    22 6 -5
    -22 -6 5
    -22 -6 5
    -22 -6 4
    -22 -6 4
    -22 -6 4
    22 6 -3
    22 -6 -3
    -22 -6 3
    -22 -6 3
    -22 -6 3
    22 6 -2
    22 -6 -2
    -22 -6 2
    -22 -6 2
    22 -6 -2
    22 6 -2
    -22 -6 2
    22 6 -1
    22 -6 -1
    -22 -6 1
    -22 -6 1
    22 -6 -1
    22 6 -1
    -22 -6 1
    22 6 0
    22 -6 0
    -22 -6 0
    -22 -6 0
    22 -6 0
    22 6 0
    -22 -6 0
    -22 6 -1
    22 -6 1
    22 6 1
    22 -6 1
    -22 -6 -1
    22 6 1
    22 6 2
    22 6 2
    22 -6 2
    22 6 3
    22 6 3
    22 -6 3
    22 6 4
    22 6 4
    22 -6 4
    -22 6 -4
    22 6 4
    -22 6 -5
    -22 6 -5
    -22 -6 -5
    -22 8 4
    -22 -8 4
    -22 8 3
    -22 -8 3
    -22 8 2
    -22 -8 2
    -22 -8 2
    -22 8 1
    22 8 -1
    -22 -8 1
    -22 -8 1
    22 8 0
    -22 8 0
    22 8 1
    22 8 2
    -22 8 -3
    23 -1 -9
    23 1 -9
    23 -1 -9
    23 1 -9
    23 -1 -8
    23 1 -8
    23 -1 -8
    23 1 -8
    23 -1 -8
    23 1 -8
    23 -1 -8
    23 1 -8
    23 1 -8
    -23 -1 7
    23 -1 -7
    23 1 -7
    23 -1 -7
    23 1 -7
    23 1 -7
    -23 -1 6
    -23 1 6
    -23 -1 5
    -23 1 4
    -23 -1 4
    -23 1 4
    -23 1 3
    -23 1 2
    23 1 -2
    23 1 -2
    -23 1 1
    23 1 -1
    23 1 -1
    23 1 0
    -23 1 0
    23 1 1
    -23 1 -1
    23 -1 2
    23 1 2
    23 -1 3
    23 1 3
    23 1 4
    23 -1 4
    23 1 4
    -23 -1 -4
    23 1 5
    23 -1 5
    -23 -1 -5
    -23 -1 -5
    23 1 5
    -23 -1 -5
    -23 1 -5
    -23 -1 -6
    -23 -1 -6
    23 -1 6
    23 1 6
    -23 -1 -6
    -23 1 -6
    -23 -1 -7
    -23 -1 -7
    -23 1 -7
    23 3 -9
    23 3 -8
    23 -3 -8
    23 -3 -8
    23 3 -8
    23 3 -8
    23 -3 -7
    23 -3 -7
    23 3 -7
    23 3 -7
    -23 -3 7
    23 3 -7
    -23 -3 6
    -23 3 6
    23 3 -6
    23 -3 -6
    23 -3 -6
    -23 -3 5
    -23 3 5
    23 -3 -5
    -23 -3 4
    23 -3 -3
    -23 -3 3
    23 3 -3
    -23 -3 3
    -23 3 3
    23 -3 -3
    23 3 -2
    23 3 -2
    23 -3 -2
    -23 -3 2
    -23 -3 2
    23 -3 -2
    -23 3 2
    23 3 -1
    23 3 -1
    23 -3 -1
    -23 -3 1
    -23 -3 1
    -23 3 1
    23 -3 -1
    23 3 0
    23 -3 0
    23 3 0
    -23 -3 0
    -23 -3 0
    -23 3 0
    23 -3 0
    23 3 1
    23 3 1
    23 -3 1
    -23 -3 -1
    -23 3 -1
    23 -3 1
    23 3 2
    23 -3 2
    23 3 3
    23 -3 3
    23 3 3
    23 3 3
    23 -3 3
    23 3 4
    23 3 4
    23 -3 4
    -23 -3 -4
    -23 3 -4
    23 3 4
    23 -3 5
    -23 -3 -5
    23 3 5
    -23 3 -5
    -23 3 -6
    -23 -3 -6
    -23 -3 -6
    -23 -3 -7
    23 5 -7
    23 5 -7
    -23 5 6
    -23 -5 6
    23 5 -6
    -23 -5 6
    -23 -5 5
    23 5 -5
    -23 -5 5
    -23 -5 5
    -23 -5 4
    23 -5 -4
    -23 -5 4
    -23 -5 3
    -23 5 3
    23 5 -3
    23 -5 -3
    -23 -5 3
    -23 -5 2
    23 -5 -2
    -23 5 2
    23 5 -2
    23 -5 -2
    23 5 -2
    -23 -5 2
    23 -5 -1
    -23 -5 1
    23 5 -1
    23 5 -1
    23 -5 -1
    -23 -5 1
    23 -5 0
    -23 -5 0
    23 5 0
    23 5 0
    23 -5 0
    -23 -5 0
    23 -5 1
    23 5 1
    23 5 1
    23 -5 1
    -23 -5 -1
    23 -5 2
    23 5 2
    23 5 2
    23 -5 2
    23 -5 3
    23 5 3
    23 5 3
    23 -5 3
    23 5 4
    23 5 4
    23 -5 4
    -23 5 -4
    23 5 4
    -23 -5 -5
    23 5 5
    -23 5 -6
    -23 -5 -6
    -23 -7 5
    -23 7 4
    -23 -7 4
    -23 -7 4
    -23 -7 4
    -23 7 3
    -23 -7 3
    -23 -7 3
    -23 -7 3
    -23 7 2
    -23 -7 2
    23 7 -2
    -23 -7 2
    -23 -7 2
    -23 -7 1
    23 -7 -1
    -23 7 1
    23 7 -1
    -23 -7 1
    -23 -7 1
    23 7 0
    -23 -7 0
    -23 7 0
    23 -7 0
    23 7 1
    23 -7 1
    23 7 2
    23 -7 2
    -23 7 -3
    23 7 3
    -23 7 -4
    24 0 -9
    24 0 -9
    24 0 -8
    24 0 -8
    24 0 -8
    24 0 -8
    -24 0 7
    24 0 -7
    24 0 -7
    24 0 -7
    -24 0 6
    24 0 -6
    24 0 -6
    -24 0 5
    24 0 -5
    24 0 -5
    -24 0 4
    -24 0 3
    24 0 -3
    24 0 -2
    -24 0 2
    24 0 -2
    24 0 -1
    -24 0 1
    -24 0 0
    24 0 0
    -24 0 0
    24 0 1
    -24 0 -1
    24 0 2
    24 0 3
    -24 0 -4
    24 0 4
    24 0 5
    -24 0 -5
    24 0 5
    -24 0 -5
    -24 0 -6
    -24 0 -6
    24 0 6
    -24 0 -7
    24 -2 -9
    24 -2 -8
    24 -2 -8
    24 2 -8
    24 -2 -8
    24 2 -8
    24 2 -8
    -24 -2 7
    24 -2 -7
    24 2 -7
    24 2 -7
    24 -2 -7
    24 2 -7
    -24 -2 6
    -24 2 6
    24 -2 -6
    24 2 -6
    -24 -2 5
    -24 2 5
    24 2 -5
    -24 -2 4
    -24 -2 3
    24 2 -3
    24 -2 -3
    -24 2 3
    -24 2 2
    24 2 -2
    24 -2 -2
    -24 -2 2
    24 2 -2
    24 2 -2
    24 -2 -1
    -24 2 1
    24 2 -1
    -24 -2 1
    24 2 -1
    24 -2 0
    -24 2 0
    -24 -2 0
    24 2 0
    24 2 0
    24 -2 1
    -24 -2 -1
    -24 2 -1
    24 2 1
    24 2 1
    24 2 1
    24 2 2
    24 -2 2
    24 2 3
    24 -2 3
    24 2 3
    24 -2 3
    24 -2 4
    24 2 4
    -24 -2 -4
    -24 2 -4
    24 2 4
    -24 -2 -4
    24 -2 5
    -24 -2 -5
    -24 -2 -5
    24 2 5
    -24 -2 -5
    -24 2 -5
    -24 -2 -6
    -24 2 -6
    -24 -2 -6
    -24 -2 -6
    -24 -2 -7
    24 4 -8
    24 -4 -7
    24 4 -7
    -24 -4 6
    24 -4 -6
    24 -4 -6
    -24 -4 5
    -24 4 5
    24 4 -5
    24 -4 -5
    24 -4 -5
    24 -4 -4
    -24 -4 4
    -24 4 4
    24 -4 -4
    24 -4 -3
    -24 -4 3
    24 4 -3
    -24 -4 3
    -24 4 3
    24 4 -2
    24 -4 -2
    -24 -4 2
    24 -4 -2
    -24 -4 2
    -24 4 2
    24 4 -2
    -24 -4 1
    24 -4 -1
    24 4 -1
    24 4 0
    24 -4 0
    -24 -4 0
    -24 4 0
    24 -4 0
    24 4 1
    24 -4 1
    24 4 1
    24 -4 1
    24 4 2
    24 4 2
    24 -4 2
    24 -4 2
    24 4 3
    -24 4 -3
    24 -4 3
    24 4 3
    24 4 3
    24 -4 3
    24 -4 4
    24 4 4
    -24 4 -4
    24 4 4
    -24 4 -5
    -24 -4 -5
    24 4 5
    -24 -4 -6
    -24 4 -6
    24 6 -6
    -24 6 5
    24 6 -5
    -24 6 4
    -24 -6 4
    24 6 -4
    -24 -6 4
    -24 -6 4
    -24 -6 3
    -24 -6 3
    -24 -6 3
    24 -6 -2
    -24 -6 2
    24 6 -2
    -24 -6 2
    -24 -6 2
    24 6 -1
    24 -6 -1
    -24 -6 1
    -24 6 1
    -24 -6 1
    24 -6 -1
    24 6 -1
    -24 -6 1
    24 6 0
    24 -6 0
    -24 -6 0
    -24 6 0
    24 -6 0
    24 6 0
    24 6 1
    24 6 1
    24 -6 1
    24 6 2
    24 6 2
    24 -6 2
    24 6 3
    24 -6 3
    24 6 3
    -24 6 -3
    -24 6 -4
    -24 -6 -4
    25 -1 -8
    25 1 -8
    25 -1 -8
    25 1 -8
    25 1 -8
    -25 -1 7
    25 -1 -7
    25 -1 -7
    25 1 -7
    25 1 -7
    25 1 -7
    25 1 -7
    25 1 -6
    25 -1 -6
    -25 -1 6
    -25 1 6
    -25 -1 6
    25 1 -6
    -25 -1 5
    -25 1 5
    25 1 -5
    -25 -1 4
    -25 1 4
    -25 -1 3
    25 -1 -3
    25 1 -3
    25 -1 -2
    -25 -1 2
    25 1 -2
    -25 1 2
    -25 -1 1
    25 -1 -1
    25 1 -1
    -25 1 1
    -25 -1 0
    25 -1 0
    25 1 0
    -25 -1 -1
    25 -1 1
    25 1 1
    25 -1 2
    25 1 2
    -25 -1 -3
    25 1 3
    25 -1 3
    25 1 3
    25 -1 3
    25 1 4
    25 -1 4
    -25 -1 -4
    -25 1 -4
    25 1 4
    -25 -1 -4
    -25 -1 -4
    25 -1 5
    -25 -1 -5
    -25 1 -5
    25 1 5
    -25 -1 -5
    -25 -1 -5
    -25 -1 -6
    -25 1 -6
    -25 -1 -6
    25 1 6
    25 -1 6
    25 -3 -8
    25 3 -8
    -25 -3 7
    25 3 -7
    25 -3 -7
    25 -3 -7
    25 3 -7
    25 3 -7
    -25 -3 6
    -25 3 6
    25 3 -6
    25 3 -6
    25 -3 -6
    25 -3 -6
    -25 3 5
    25 3 -5
    -25 -3 5
    25 -3 -5
    25 -3 -4
    -25 -3 4
    -25 3 4
    25 -3 -4
    25 -3 -3
    -25 -3 3
    25 3 -3
    -25 3 3
    25 3 -2
    25 -3 -2
    25 3 -2
    -25 -3 2
    25 -3 -2
    -25 3 2
    25 3 -2
    25 3 -1
    -25 -3 1
    25 -3 -1
    -25 3 1
    25 3 0
    -25 -3 0
    25 -3 0
    -25 3 0
    25 -3 0
    25 3 1
    25 -3 1
    25 3 1
    -25 -3 -1
    -25 3 -1
    25 3 1
    25 -3 1
    25 3 2
    25 -3 2
    25 3 2
    25 -3 2
    25 3 2
    25 3 3
    25 -3 3
    25 3 3
    -25 3 -3
    25 -3 3
    25 -3 4
    25 3 4
    -25 -3 -4
    -25 3 -4
    25 3 4
    -25 3 -5
    -25 -3 -5
    -25 -3 -5
    25 3 5
    -25 -3 -6
    25 5 -6
    -25 -5 5
    -25 -5 5
    25 5 -5
    -25 -5 4
    -25 -5 4
    25 -5 -3
    -25 -5 3
    -25 -5 3
    25 5 -2
    25 -5 -2
    25 5 -2
    -25 -5 2
    -25 -5 2
    25 -5 -2
    25 5 -1
    25 -5 -1
    25 5 -1
    25 -5 -1
    -25 -5 1
    25 5 0
    25 -5 0
    25 5 0
    25 -5 0
    -25 -5 0
    25 -5 1
    25 -5 1
    25 5 1
    25 5 1
    25 -5 2
    25 -5 2
    25 5 2
    25 5 2
    25 5 3
    25 -5 3
    25 5 3
    25 5 3
    25 5 4
    -25 -5 -4
    -25 5 -5
    -25 -5 -5
    -25 7 3
    -25 7 2
    25 7 -1
    -25 7 1
    25 7 0
    -25 7 0
    25 7 1
    -25 7 -2
    26 0 -8
    26 0 -8
    26 0 -7
    26 0 -7
    26 0 -7
    26 0 -7
    -26 0 6
    26 0 -6
    -26 0 5
    26 0 -5
    -26 0 4
    -26 0 4
    26 0 -3
    -26 0 3
    -26 0 3
    26 0 -2
    -26 0 2
    26 0 -2
    26 0 -1
    -26 0 1
    26 0 -1
    26 0 0
    -26 0 0
    26 0 1
    -26 0 -1
    26 0 2
    26 0 3
    26 0 3
    26 0 3
    26 0 4
    26 0 4
    -26 0 -4
    26 0 5
    -26 0 -5
    -26 0 -6
    26 -2 -8
    -26 -2 7
    26 -2 -7
    26 -2 -7
    26 2 -7
    26 2 -7
    26 -2 -7
    26 2 -7
    -26 2 6
    -26 -2 6
    26 -2 -6
    26 2 -6
    26 2 -6
    -26 -2 6
    -26 -2 5
    -26 2 5
    26 -2 -5
    26 2 -5
    26 -2 -4
    -26 2 4
    26 -2 -3
    26 2 -3
    -26 -2 3
    -26 2 3
    26 2 -2
    26 -2 -2
    -26 -2 2
    26 2 -2
    26 -2 -2
    -26 2 2
    26 2 -1
    -26 -2 1
    -26 2 1
    26 -2 -1
    26 2 -1
    26 2 0
    26 -2 0
    26 2 0
    -26 -2 0
    -26 2 0
    26 -2 0
    26 2 1
    -26 -2 -1
    26 -2 1
    26 2 1
    -26 2 -1
    26 -2 1
    26 2 2
    26 -2 2
    26 2 2
    26 -2 2
    26 -2 3
    26 2 3
    26 2 3
    -26 -2 -3
    -26 -2 -3
    26 -2 3
    -26 -2 -4
    -26 -2 -4
    26 2 4
    26 -2 4
    -26 -2 -4
    -26 2 -4
    26 2 4
    -26 2 -5
    26 2 5
    -26 -2 -5
    -26 2 -6
    26 4 -7
    26 4 -6
    26 -4 -6
    -26 -4 6
    26 4 -6
    26 4 -5
    26 -4 -5
    -26 -4 4
    -26 4 4
    26 -4 -3
    -26 -4 3
    -26 4 3
    26 -4 -2
    26 4 -2
    26 -4 -2
    -26 -4 2
    26 4 -2
    -26 4 2
    26 -4 -1
    26 4 -1
    26 -4 -1
    -26 -4 1
    -26 4 1
    26 4 -1
    26 4 -1
    26 4 0
    -26 -4 0
    26 -4 0
    26 4 0
    26 4 0
    26 -4 0
    26 4 1
    26 -4 1
    26 4 1
    26 4 1
    26 -4 1
    26 4 2
    -26 4 -2
    26 -4 2
    26 4 2
    26 4 2
    26 -4 2
    26 4 3
    26 -4 3
    26 4 3
    -26 4 -3
    26 -4 3
    -26 -4 -4
    26 4 4
    -26 4 -4
    -26 4 -5
    -26 6 4
    26 6 -4
    -26 6 3
    26 6 -3
    -26 -6 3
    -26 -6 2
    -26 6 2
    -26 6 1
    26 6 -1
    -26 6 0
    26 6 0
    26 6 1
    26 6 1
    26 6 2
    27 -1 -7
    27 1 -7
    27 -1 -7
    27 1 -7
    -27 1 6
    -27 -1 6
    27 1 -6
    27 1 -6
    27 -1 -6
    27 1 -6
    -27 -1 5
    -27 1 5
    -27 -1 5
    27 1 -5
    -27 -1 4
    27 -1 -4
    -27 1 4
    -27 -1 4
    27 1 -4
    -27 -1 3
    -27 1 3
    -27 -1 3
    -27 -1 2
    27 1 -2
    -27 1 2
    -27 -1 2
    27 -1 -2
    27 1 -1
    -27 -1 1
    -27 1 1
    -27 -1 1
    27 1 -1
    27 -1 -1
    27 1 0
    27 -1 0
    27 1 0
    -27 1 0
    -27 -1 0
    27 1 1
    27 1 1
    27 -1 1
    27 1 2
    27 -1 2
    27 1 2
    27 -1 2
    27 1 3
    -27 -1 -3
    27 -1 3
    27 1 3
    27 -1 3
    27 -1 4
    27 1 4
    -27 -1 -4
    -27 1 -4
    27 1 4
    27 -1 4
    -27 -1 -5
    -27 1 -5
    27 1 5
    27 -1 5
    -27 -3 6
    27 -3 -6
    27 3 -6
    27 3 -6
    -27 3 5
    27 -3 -5
    27 -3 -5
    -27 -3 5
    27 3 -5
    -27 -3 4
    -27 3 4
    27 -3 -4
    27 3 -4
    27 -3 -3
    27 -3 -3
    -27 -3 3
    -27 3 3
    27 -3 -2
    -27 -3 2
    27 3 -2
    -27 3 2
    27 -3 -2
    27 -3 -1
    27 3 -1
    -27 -3 1
    27 -3 -1
    -27 3 1
    27 3 -1
    27 3 0
    -27 -3 0
    27 -3 0
    -27 3 0
    27 -3 0
    27 3 0
    27 3 1
    27 -3 1
    27 -3 1
    27 3 1
    27 3 2
    27 -3 2
    27 3 2
    27 -3 2
    27 3 3
    27 -3 3
    27 3 3
    -27 -3 -3
    -27 3 -3
    27 -3 3
    -27 3 -4
    27 3 4
    27 5 -5
    -27 -5 4
    27 5 -4
    -27 -5 3
    -27 -5 3
    27 -5 -2
    -27 -5 2
    -27 -5 2
    27 -5 -1
    27 5 -1
    27 5 -1
    -27 -5 1
    27 5 -1
    27 -5 -1
    27 5 0
    27 -5 0
    27 5 0
    27 5 0
    27 -5 0
    27 -5 1
    27 5 1
    27 5 1
    27 5 1
    27 -5 1
    27 5 2
    -27 -5 -3
    28 0 -7
    28 0 -7
    -28 0 6
    -28 0 5
    -28 0 4
    -28 0 3
    28 0 -2
    -28 0 2
    28 0 -1
    28 0 -1
    -28 0 1
    28 0 0
    28 0 0
    28 0 1
    28 0 1
    28 0 2
    28 0 2
    28 0 2
    28 0 3
    -28 0 -3
    28 0 3
    -28 0 -4
    28 0 4
    -28 0 -5
    -28 2 6
    -28 -2 6
    28 2 -6
    28 -2 -6
    -28 2 5
    -28 -2 5
    28 2 -5
    28 2 -5
    28 -2 -5
    -28 -2 4
    -28 2 4
    -28 -2 4
    28 2 -4
    28 -2 -4
    -28 2 3
    -28 -2 3
    28 -2 -3
    -28 -2 2
    28 -2 -2
    28 2 -2
    -28 2 2
    28 -2 -2
    28 2 -1
    -28 2 1
    -28 -2 1
    28 -2 -1
    28 2 -1
    -28 -2 1
    28 -2 -1
    28 2 0
    -28 2 0
    -28 -2 0
    28 -2 0
    28 2 0
    28 -2 0
    28 -2 1
    28 2 1
    28 2 1
    28 -2 1
    28 2 2
    28 -2 2
    28 2 2
    -28 -2 -2
    28 -2 2
    -28 2 -3
    28 2 3
    28 -2 3
    28 2 3
    -28 2 -4
    28 -2 4
    28 2 4
    28 4 -5
    -28 -4 5
    28 4 -4
    -28 -4 3
    28 -4 -3
    -28 -4 2
    28 -4 -2
    28 4 -1
    28 -4 -1
    28 4 -1
    28 -4 -1
    -28 -4 1
    28 -4 0
    28 4 0
    28 4 0
    28 -4 0
    28 4 1
    28 4 1
    28 -4 1
    -28 4 -1
    28 -4 1
    28 4 2
    -28 -4 -2
    28 4 3
    29 -1 -6
    -29 1 5
    -29 -1 5
    -29 1 4
    -29 -1 4
    -29 1 3
    -29 -1 3
    29 -1 -3
    -29 1 2
    -29 -1 2
    29 -1 -2
    29 1 -1
    -29 1 1
    -29 -1 1
    29 -1 -1
    29 -1 -1
    29 1 0
    29 -1 0
    29 -1 0
    29 1 0
    29 -1 0
    29 1 1
    29 -1 1
    29 -1 1
    29 1 1
    29 -1 1
    29 1 2
    29 -1 2
    29 1 2
    29 -1 2
    29 -1 2
    29 1 2
    -29 -1 -2
    -29 -1 -3
    -29 1 -3
    29 -1 3
    29 1 3
    -29 1 -4
    -29 -3 5
    29 3 -4
    -29 -3 4
    -29 -3 3
    -29 3 3
    -29 -3 3
    29 3 -3
    29 -3 -3
    29 -3 -2
    -29 -3 2
    -29 3 2
    -29 -3 2
    29 -3 -1
    -29 -3 1
    29 3 -1
    -29 3 1
    -29 -3 1
    29 -3 -1
    29 3 0
    29 -3 0
    29 3 0
    29 -3 0
    29 3 1
    29 -3 1
    29 -3 1
    29 3 1
    -29 3 -2
    29 -3 2
    29 3 2
    29 -3 3
    -30 0 5
    -30 0 4
    -30 0 3
    30 0 -3
    -30 0 2
    30 0 -2
    -30 0 1
    30 0 -1
    30 0 0
    30 0 0
    30 0 0
    30 0 1
    30 0 1
    30 0 1
    -30 0 -2
    30 0 2
    -30 0 -3
    30 0 3
    -30 2 4
    -30 -2 4
    30 -2 -3
    30 2 -3
    -30 2 3
    -30 -2 3
    30 -2 -2
    30 2 -2
    -30 2 2
    -30 -2 2
    30 -2 -1
    -30 2 1
    30 2 0
    30 -2 0
    30 -2 1
    30 2 1
    30 -2 1
    -30 2 -2
    30 -2 2
    30 2 2
    30 -4 -1
    -31 1 3
    31 -1 -3
    31 1 -3
    -31 1 2
    -31 -1 2
    31 -1 -2
    31 1 -2
    31 -1 -1
    31 1 -1
    31 -1 0
    31 1 0
    -31 1 -1
    31 1 1
_diffrn_reflns_number     13789
_diffrn_reflns_av_R_equivalents     0.0256
_diffrn_reflns_av_unetI/netI     0.0208
_diffrn_reflns_theta_min     3.47
_diffrn_reflns_theta_max     74.15
_diffrn_reflns_theta_full     67.6840
_diffrn_measured_fraction_theta_max     0.9821
_diffrn_measured_fraction_theta_full     0.9970
_diffrn_reflns_limit_h_min     -31
_diffrn_reflns_limit_h_max     31
_diffrn_reflns_limit_k_min     -12
_diffrn_reflns_limit_k_max     11
_diffrn_reflns_limit_l_min     -12
_diffrn_reflns_limit_l_max     7
_reflns_number_total     2579
_reflns_number_gt     2244
_reflns_threshold_expression     I>=2u(I)
_refine_ls_structure_factor_coef     Fsqd
_refine_ls_matrix_type     full
_refine_ls_R_factor_all     0.0344
_refine_ls_R_factor_gt     0.0289
_refine_ls_wR_factor_gt     0.0733
_refine_ls_wR_factor_ref     0.0768
_refine_ls_goodness_of_fit_ref     1.0708
_refine_ls_restrained_S_all     1.0708
_refine_ls_number_reflns     2579
_refine_ls_number_parameters     343
_refine_ls_number_restraints     0
_refine_ls_number_constraints     0
_refine_ls_hydrogen_treatment     refall
_refine_ls_weighting_scheme     calc
_refine_ls_weighting_details
              'w=1/[\s^2^(Fo^2^)+(0.0550P)^2^+0.0128P] where P=(Fo^2^+2Fc^2^)/3'
_refine_ls_shift/su_max     0.0002
_refine_ls_shift/su_mean     0.0000
_refine_diff_density_max     0.1497
_refine_diff_density_min     -0.1857
loop_
    _atom_type_symbol
    _atom_type_scat_dispersion_source
    _atom_type_scat_dispersion_real
    _atom_type_scat_dispersion_imag
    _atom_type_scat_source
    C 'Brennan, Cowan, Rev. Sci. Instrum., 1992, 63, 850' 0.01788 0.00908
                             'NoSpherA2: Chem.Sci. 2021, DOI:10.1039/D0SC05526C'
    H 'Brennan, Cowan, Rev. Sci. Instrum., 1992, 63, 850' 0.00000 0.00000
                             'NoSpherA2: Chem.Sci. 2021, DOI:10.1039/D0SC05526C'
    O 'Brennan, Cowan, Rev. Sci. Instrum., 1992, 63, 850' 0.04960 0.03234
                             'NoSpherA2: Chem.Sci. 2021, DOI:10.1039/D0SC05526C'
_computing_data_collection
;
CrysAlis PRO (Rigaku OD, 2023)
;
_computing_cell_refinement
;
CrysAlis PRO (Rigaku OD, 2023)
;
_computing_data_reduction
;
CrysAlis PRO (Rigaku OD, 2023)
;
_computing_structure_solution
;
SHELXT (Sheldrick, 2015)
;
_computing_structure_refinement
;
olex2.refine (Bourhis <i>et al.</i>,  2015)
;
_computing_molecular_graphics
;
OLEX2 (Dolomanov <i>et al.</i>,  2009)
;
_computing_publication_material
;
OLEX2 (Dolomanov <i>et al.</i>,  2009)
;
loop_
    _atom_site_type_symbol
    _atom_site_label
    _atom_site_fract_x
    _atom_site_fract_y
    _atom_site_fract_z
    _atom_site_U_iso_or_equiv
    _atom_site_adp_type
    _atom_site_occupancy
    O O1 0.33333(3) 0.41200(6) 0.20570(5) 0.03252(17) Uani 1.000000
    C C9 0.31211(3) 0.25885(7) 0.45034(7) 0.02028(17) Uani 1.000000
    C C8 0.34076(3) 0.24944(8) 0.56458(7) 0.02222(18) Uani 1.000000
    C C13 0.36790(3) 0.66412(8) 0.42455(6) 0.02161(18) Uani 1.000000
    C C1 0.33372(3) 0.45137(7) 0.31692(6) 0.02148(17) Uani 1.000000
    C C2 0.37771(3) 0.54035(8) 0.37471(6) 0.02055(17) Uani 1.000000
    C C10 0.29269(3) 0.39910(8) 0.40343(7) 0.02205(18) Uani 1.000000
    C C14 0.31393(3) 0.72500(9) 0.42034(8) 0.02466(18) Uani 1.000000
    C C5 0.44323(3) 0.24947(8) 0.49580(7) 0.02413(18) Uani 1.000000
    C C4 0.44050(3) 0.38643(8) 0.49131(7) 0.02410(18) Uani 1.000000
    C C3 0.43197(3) 0.47697(8) 0.37352(7) 0.02458(18) Uani 1.000000
    C C11 0.30102(4) 0.14357(9) 0.35603(8) 0.02775(19) Uani 1.000000
    C C7 0.37470(4) 0.13211(9) 0.61428(8) 0.02777(19) Uani 1.000000
    C C15 0.40994(4) 0.75499(9) 0.48836(9) 0.02842(19) Uani 1.000000
    C C12 0.44745(4) 0.15866(10) 0.38024(8) 0.0297(2) Uani 1.000000
    C C6 0.43328(4) 0.17738(9) 0.62037(8) 0.0290(2) Uani 1.000000
    H H8 0.3460(4) 0.3411(11) 0.6219(9) 0.041(3) Uani 1.000000
    H H10A 0.2546(4) 0.3942(11) 0.3461(10) 0.038(3) Uani 1.000000
    H H10B 0.2903(4) 0.4685(10) 0.4870(9) 0.034(2) Uani 1.000000
    H H14A 0.2841(4) 0.6658(11) 0.3672(10) 0.048(3) Uani 1.000000
    H H14B 0.3025(5) 0.7431(14) 0.5158(11) 0.061(4) Uani 1.000000
    H H14C 0.3145(5) 0.8231(12) 0.3739(11) 0.049(3) Uani 1.000000
    H H4 0.4366(4) 0.4415(10) 0.5829(9) 0.038(3) Uani 1.000000
    H H3A 0.4331(4) 0.4181(11) 0.2840(10) 0.040(3) Uani 1.000000
    H H3B 0.4618(4) 0.5565(11) 0.3739(10) 0.043(3) Uani 1.000000
    H H11A 0.3154(5) 0.1660(13) 0.2629(10) 0.051(3) Uani 1.000000
    H H11B 0.3178(5) 0.0496(12) 0.3891(10) 0.053(3) Uani 1.000000
    H H7A 0.3659(5) 0.1001(11) 0.7122(10) 0.049(3) Uani 1.000000
    H H7B 0.3688(4) 0.0424(12) 0.5518(9) 0.044(3) Uani 1.000000
    H H15A 0.4471(5) 0.7088(14) 0.5030(12) 0.064(4) Uani 1.000000
    H H15B 0.4128(6) 0.8482(12) 0.4331(12) 0.060(4) Uani 1.000000
    H H15C 0.3996(5) 0.7869(14) 0.5819(11) 0.060(4) Uani 1.000000
    H H12A 0.4126(5) 0.0982(14) 0.3561(11) 0.058(4) Uani 1.000000
    H H12B 0.4554(6) 0.2159(12) 0.2938(11) 0.065(4) Uani 1.000000
    H H12C 0.4805(5) 0.0899(13) 0.3954(11) 0.064(4) Uani 1.000000
    H H6A 0.4579(5) 0.0867(12) 0.6382(10) 0.049(3) Uani 1.000000
    H H6B 0.4410(4) 0.2496(12) 0.7012(10) 0.040(3) Uani 1.000000
    H H11C 0.2595(5) 0.1274(12) 0.3405(11) 0.050(3) Uani 1.000000
loop_
    _atom_site_aniso_label
    _atom_site_aniso_U_11
    _atom_site_aniso_U_22
    _atom_site_aniso_U_33
    _atom_site_aniso_U_12
    _atom_site_aniso_U_13
    _atom_site_aniso_U_23
    O1 0.0470(4) 0.0323(3) 0.0186(3) -0.0112(3) 0.0049(2) -0.0026(2)
    C9 0.0235(4) 0.0174(4) 0.0201(3) -0.0011(3) 0.0027(3) 0.0002(3)
    C8 0.0269(4) 0.0204(4) 0.0195(4) 0.0022(3) 0.0032(3) 0.0005(3)
    C13 0.0258(4) 0.0187(4) 0.0205(3) -0.0003(3) 0.0028(3) 0.0001(3)
    C1 0.0274(4) 0.0184(3) 0.0187(3) -0.0019(3) 0.0022(3) 0.0008(3)
    C2 0.0237(4) 0.0180(4) 0.0203(3) -0.0009(3) 0.0039(3) 0.0002(3)
    C10 0.0220(4) 0.0202(4) 0.0240(4) -0.0005(3) 0.0023(3) 0.0021(3)
    C14 0.0283(5) 0.0213(4) 0.0242(4) 0.0036(3) 0.0018(3) 0.0009(3)
    C5 0.0242(4) 0.0231(4) 0.0249(4) 0.0054(3) 0.0015(3) -0.0018(3)
    C4 0.0228(4) 0.0239(4) 0.0253(4) 0.0028(3) 0.0008(3) -0.0031(3)
    C3 0.0245(4) 0.0218(4) 0.0284(4) -0.0008(3) 0.0070(3) -0.0013(3)
    C11 0.0350(5) 0.0218(4) 0.0264(4) -0.0035(4) 0.0023(3) -0.0035(3)
    C7 0.0366(5) 0.0245(4) 0.0227(4) 0.0066(3) 0.0052(3) 0.0043(3)
    C15 0.0300(5) 0.0225(4) 0.0323(5) -0.0033(4) 0.0008(4) -0.0055(3)
    C12 0.0353(5) 0.0254(4) 0.0294(4) 0.0043(4) 0.0085(4) -0.0033(3)
    C6 0.0328(5) 0.0296(4) 0.0243(4) 0.0107(4) 0.0006(3) 0.0028(3)
    H8 0.052(8) 0.040(7) 0.030(5) 0.002(6)  0.000(5) -0.006(5)
    H10A 0.021(6) 0.045(7) 0.048(6) 0.001(5) -0.004(5) 0.012(5)
    H10B 0.045(7) 0.024(6) 0.035(5) 0.000(5) 0.018(5) -0.003(5)
    H14A 0.040(7) 0.036(7) 0.063(7) -0.002(6) -0.018(6)  0.000(6)
    H14B 0.065(9) 0.083(11) 0.036(7) 0.021(8) 0.010(6) -0.003(6)
    H14C 0.045(8) 0.046(8) 0.057(7) 0.007(6) 0.008(6) 0.020(6)
    H4 0.056(8) 0.027(6) 0.031(6) 0.010(5) -0.005(5) -0.012(5)
    H3A 0.049(7) 0.038(7) 0.037(6) -0.002(6) 0.017(5) -0.005(5)
    H3B 0.021(6) 0.042(7) 0.067(8) -0.003(5) 0.005(5) 0.002(6)
    H11A 0.074(10) 0.059(9) 0.024(6) -0.011(7) 0.015(6) -0.012(5)
    H11B 0.074(9) 0.037(7) 0.044(7) 0.000(7) -0.018(6) -0.008(6)
    H7A 0.066(9) 0.043(7) 0.041(7) 0.006(6) 0.011(6) 0.022(5)
    H7B 0.051(8) 0.045(7) 0.036(6) 0.016(6) 0.004(5) 0.000(6)
    H15A 0.034(8) 0.059(9) 0.098(10) 0.006(7) -0.012(7) -0.023(7)
    H15B 0.086(11) 0.032(7) 0.060(8) -0.021(7) -0.008(7) 0.003(6)
    H15C 0.056(9) 0.081(10) 0.044(7) -0.013(8) 0.011(6) -0.037(7)
    H12A 0.047(8) 0.076(10) 0.053(7) -0.037(7) 0.023(6) -0.029(7)
    H12B 0.119(13) 0.032(7) 0.045(7) -0.005(8) 0.018(7) 0.008(6)
    H12C 0.072(10) 0.061(9) 0.058(8) 0.041(8) 0.001(7) -0.013(6)
    H6A 0.054(8) 0.042(7) 0.053(7) 0.022(6) 0.009(6) 0.007(6)
    H6B 0.041(7) 0.049(7) 0.031(6) 0.000(6) 0.006(5) 0.002(5)
    H11C 0.046(8) 0.050(8) 0.052(7) -0.007(6) -0.005(6) -0.013(6)
loop_
    _geom_bond_atom_site_label_1
    _geom_bond_atom_site_label_2
    _geom_bond_site_symmetry_2
    _geom_bond_distance
    _geom_bond_publ_flag
    O1 C1 . 1.2144(9) ?
    C9 C8 . 1.3391(10) ?
    C9 C10 . 1.5207(10) ?
    C9 C11 . 1.5005(10) ?
    C8 C7 . 1.5002(10) ?
    C8 H8 . 1.076(10) ?
    C13 C2 . 1.3460(10) ?
    C13 C14 . 1.5015(11) ?
    C13 C15 . 1.5015(11) ?
    C1 C2 . 1.5035(10) ?
    C1 C10 . 1.5292(10) ?
    C2 C3 . 1.5221(10) ?
    C10 H10A . 1.096(10) ?
    C10 H10B . 1.105(9) ?
    C14 H14A . 1.069(11) ?
    C14 H14B . 1.072(11) ?
    C14 H14C . 1.072(11) ?
    C5 C4 . 1.3387(11) ?
    C5 C12 . 1.5017(10) ?
    C5 C6 . 1.5121(11) ?
    C4 C3 . 1.5069(11) ?
    C4 H4 . 1.104(9) ?
    C3 H3A . 1.094(10) ?
    C3 H3B . 1.089(11) ?
    C11 H11A . 1.086(11) ?
    C11 H11B . 1.056(12) ?
    C11 H11C . 1.073(13) ?
    C7 C6 . 1.5597(12) ?
    C7 H7A . 1.105(10) ?
    C7 H7B . 1.091(11) ?
    C15 H15A . 1.052(12) ?
    C15 H15B . 1.081(12) ?
    C15 H15C . 1.074(11) ?
    C12 H12A . 1.081(11) ?
    C12 H12B . 1.091(11) ?
    C12 H12C . 1.080(12) ?
    C6 H6A . 1.093(11) ?
    C6 H6B . 1.099(11) ?
loop_
    _geom_angle_atom_site_label_1
    _geom_angle_atom_site_label_2
    _geom_angle_atom_site_label_3
    _geom_angle_site_symmetry_1
    _geom_angle_site_symmetry_3
    _geom_angle
    _geom_angle_publ_flag
    C10 C9 C8 . . 118.81(7) ?
    C11 C9 C8 . . 125.55(7) ?
    C11 C9 C10 . . 115.40(6) ?
    C7 C8 C9 . . 127.62(7) ?
    H8 C8 C9 . . 117.5(5) ?
    H8 C8 C7 . . 113.9(5) ?
    C14 C13 C2 . . 123.16(7) ?
    C15 C13 C2 . . 123.20(7) ?
    C15 C13 C14 . . 113.64(7) ?
    C2 C1 O1 . . 120.18(7) ?
    C10 C1 O1 . . 120.26(7) ?
    C10 C1 C2 . . 119.26(6) ?
    C1 C2 C13 . . 120.78(7) ?
    C3 C2 C13 . . 124.74(7) ?
    C3 C2 C1 . . 114.46(6) ?
    C1 C10 C9 . . 105.39(6) ?
    H10A C10 C9 . . 112.6(6) ?
    H10A C10 C1 . . 108.7(5) ?
    H10B C10 C9 . . 109.9(5) ?
    H10B C10 C1 . . 110.1(5) ?
    H10B C10 H10A . . 110.1(8) ?
    H14A C14 C13 . . 114.5(6) ?
    H14B C14 C13 . . 111.5(7) ?
    H14B C14 H14A . . 108.8(10) ?
    H14C C14 C13 . . 108.4(6) ?
    H14C C14 H14A . . 106.8(8) ?
    H14C C14 H14B . . 106.4(9) ?
    C12 C5 C4 . . 124.64(7) ?
    C6 C5 C4 . . 118.79(7) ?
    C6 C5 C12 . . 115.89(7) ?
    C3 C4 C5 . . 128.07(7) ?
    H4 C4 C5 . . 117.7(5) ?
    H4 C4 C3 . . 113.2(5) ?
    C4 C3 C2 . . 107.30(6) ?
    H3A C3 C2 . . 108.4(6) ?
    H3A C3 C4 . . 111.5(6) ?
    H3B C3 C2 . . 110.6(6) ?
    H3B C3 C4 . . 111.4(6) ?
    H3B C3 H3A . . 107.7(8) ?
    H11A C11 C9 . . 111.7(6) ?
    H11B C11 C9 . . 113.1(5) ?
    H11B C11 H11A . . 107.7(10) ?
    H11C C11 C9 . . 109.5(6) ?
    H11C C11 H11A . . 107.8(9) ?
    H11C C11 H11B . . 106.8(9) ?
    C6 C7 C8 . . 108.86(7) ?
    H7A C7 C8 . . 111.8(6) ?
    H7A C7 C6 . . 108.6(6) ?
    H7B C7 C8 . . 111.3(5) ?
    H7B C7 C6 . . 109.4(6) ?
    H7B C7 H7A . . 106.8(8) ?
    H15A C15 C13 . . 114.5(7) ?
    H15B C15 C13 . . 110.1(7) ?
    H15B C15 H15A . . 109.4(11) ?
    H15C C15 C13 . . 110.1(7) ?
    H15C C15 H15A . . 106.7(9) ?
    H15C C15 H15B . . 105.6(10) ?
    H12A C12 C5 . . 112.9(6) ?
    H12B C12 C5 . . 112.7(6) ?
    H12B C12 H12A . . 107.5(9) ?
    H12C C12 C5 . . 111.2(6) ?
    H12C C12 H12A . . 108.4(11) ?
    H12C C12 H12B . . 103.6(10) ?
    C7 C6 C5 . . 109.43(6) ?
    H6A C6 C5 . . 112.5(6) ?
    H6A C6 C7 . . 108.4(6) ?
    H6B C6 C5 . . 108.7(6) ?
    H6B C6 C7 . . 108.6(6) ?
    H6B C6 H6A . . 109.2(8) ?
loop_
    _geom_torsion_atom_site_label_1
    _geom_torsion_atom_site_label_2
    _geom_torsion_atom_site_label_3
    _geom_torsion_atom_site_label_4
    _geom_torsion_site_symmetry_1
    _geom_torsion_site_symmetry_2
    _geom_torsion_site_symmetry_3
    _geom_torsion_site_symmetry_4
    _geom_torsion
    _geom_torsion_publ_flag
    O1 C1 C2 C13 . . . . 123.05(8) ?
    O1 C1 C2 C3 . . . . -58.17(8) ?
    O1 C1 C10 C9 . . . . 80.30(8) ?
    C9 C8 C7 C6 . . . . 110.92(9) ?
    C9 C10 C1 C2 . . . . -93.45(6) ?
    C8 C7 C6 C5 . . . . -46.11(7) ?
    C13 C2 C1 C10 . . . . -63.20(8) ?
    C13 C2 C3 C4 . . . . 94.67(8) ?
    C1 C2 C3 C4 . . . . -84.06(6) ?
    C2 C3 C4 C5 . . . . 110.80(7) ?
loop_
    _geom_hbond_atom_site_label_D
    _geom_hbond_atom_site_label_H
    _geom_hbond_atom_site_label_A
    _geom_hbond_site_symmetry_A
    _geom_hbond_distance_DH
    _geom_hbond_distance_HA
    _geom_hbond_distance_DA
    _geom_hbond_angle_DHA
    C8 H8 O1 4_566 1.076(10) 2.590(10) 3.6245(10) 161.0(8)
    C10 H10B O1 4_566 1.105(9) 2.695(10) 3.7028(10) 151.3(7)
    C14 H14B O1 4_566 1.072(11) 2.552(12) 3.2434(10) 121.5(9)
    C4 H4 O1 4_566 1.104(9) 3.356(10) 4.1760(9) 132.0(6)
    C11 H11C O1 6_545 1.073(13) 3.177(12) 4.1177(11) 146.9(9)
_iucr_refine_instructions_details
;
TITL ilko5_germacrone_a.res in C2/c
REM Old TITL Ilko5_Germacrone in C2/c #15
REM SHELXT solution in C2/c: R1 0.159, Rweak 0.190, Alpha 0.019
REM <I/s> 0.377 for 159 systematic absences, Orientation as input
REM Formula found by SHELXT: C15 O
CELL 1.54184 25.6112 9.7565 10.3664 90 95.169 90
ZERR 8 0.0006 0.0002 0.0002 0 0.002 0
LATT 7
SYMM -X,+Y,0.5-Z
SFAC C H O
UNIT 120 176 8
EQIV $1 +X,1-Y,0.5+Z
EQIV $2 0.5-X,-0.5+Y,0.5-Z
L.S. 10
PLAN  4
SIZE 0.01 0.1 0.35
TEMP -173
CONF
HTAB C8 O1_$1
HTAB C10 O1_$1
HTAB C14 O1_$1
HTAB C4 O1_$1
HTAB C11 O1_$2
BOND
MORE -1
BOND $H
LIST -6
fmap 2
acta
WGHT 0.05496 0.012756
FVAR 0.413975
REM <olex2.extras>
REM <HklSrc "%.\\Ilko5_Germacrone.hkl">
REM </olex2.extras>
O1    3     0.33333  0.41200  0.20570  11.00000  0.04699  0.03234  0.01858 =
 -0.00257  0.00494 -0.01122
C9    1     0.31211  0.25885  0.45034  11.00000  0.02346  0.01737  0.02013 =
 0.00019  0.00267 -0.00111
C8    1     0.34076  0.24944  0.56458  11.00000  0.02689  0.02042  0.01954 =
 0.00051  0.00320  0.00215
C13   1     0.36790  0.66412  0.42455  11.00000  0.02576  0.01870  0.02050 =
 0.00009  0.00283 -0.00033
C1    1     0.33372  0.45137  0.31692  11.00000  0.02740  0.01840  0.01867 =
 0.00079  0.00223 -0.00191
C2    1     0.37771  0.54035  0.37471  11.00000  0.02368  0.01800  0.02033 =
 0.00021  0.00391 -0.00092
C10   1     0.29269  0.39910  0.40343  11.00000  0.02205  0.02020  0.02396 =
 0.00206  0.00234 -0.00047
C14   1     0.31393  0.72500  0.42034  11.00000  0.02832  0.02133  0.02422 =
 0.00088  0.00181  0.00358
C5    1     0.44323  0.24947  0.49580  11.00000  0.02424  0.02311  0.02492 =
 -0.00178  0.00149  0.00544
C4    1     0.44050  0.38643  0.49131  11.00000  0.02284  0.02387  0.02534 =
 -0.00306  0.00079  0.00280
C3    1     0.43197  0.47697  0.37352  11.00000  0.02446  0.02177  0.02836 =
 -0.00134  0.00703 -0.00080
C11   1     0.30102  0.14357  0.35603  11.00000  0.03495  0.02182  0.02640 =
 -0.00353  0.00226 -0.00354
C7    1     0.37470  0.13211  0.61428  11.00000  0.03657  0.02453  0.02268 =
 0.00429  0.00523  0.00659
C15   1     0.40994  0.75499  0.48836  11.00000  0.03002  0.02254  0.03235 =
 -0.00548  0.00082 -0.00330
C12   1     0.44745  0.15866  0.38024  11.00000  0.03525  0.02535  0.02940 =
 -0.00335  0.00852  0.00433
C6    1     0.43328  0.17738  0.62037  11.00000  0.03280  0.02963  0.02428 =
 0.00284  0.00056  0.01073
H8    2     0.34597  0.34115  0.62190  11.00000  0.05234  0.03958  0.02982 =
 -0.00629 -0.00015  0.00156
H10A  2     0.25462  0.39424  0.34607  11.00000  0.02065  0.04494  0.04838 =
 0.01201 -0.00362  0.00085
H10B  2     0.29034  0.46848  0.48702  11.00000  0.04475  0.02395  0.03520 =
 -0.00278  0.01833  0.00008
H14A  2     0.28413  0.66583  0.36724  11.00000  0.03988  0.03555  0.06315 =
 -0.00021 -0.01761 -0.00235
H14B  2     0.30245  0.74312  0.51580  11.00000  0.06470  0.08285  0.03622 =
 -0.00332  0.01025  0.02082
H14C  2     0.31451  0.82311  0.37394  11.00000  0.04540  0.04586  0.05737 =
 0.02008  0.00802  0.00660
H4    2     0.43658  0.44154  0.58294  11.00000  0.05550  0.02715  0.03118 =
 -0.01245 -0.00456  0.01035
H3A   2     0.43313  0.41806  0.28399  11.00000  0.04872  0.03775  0.03668 =
 -0.00532  0.01697 -0.00151
H3B   2     0.46180  0.55654  0.37388  11.00000  0.02068  0.04210  0.06691 =
 0.00176  0.00457 -0.00343
H11A  2     0.31535  0.16602  0.26285  11.00000  0.07353  0.05862  0.02364 =
 -0.01204  0.01520 -0.01067
H11B  2     0.31777  0.04964  0.38908  11.00000  0.07413  0.03663  0.04411 =
 -0.00831 -0.01797  0.00048
H7A   2     0.36589  0.10006  0.71222  11.00000  0.06559  0.04257  0.04073 =
 0.02199  0.01091  0.00561
H7B   2     0.36882  0.04239  0.55181  11.00000  0.05102  0.04502  0.03582 =
 0.00005  0.00442  0.01636
H15A  2     0.44712  0.70881  0.50295  11.00000  0.03364  0.05855  0.09797 =
 -0.02261 -0.01201  0.00564
H15B  2     0.41282  0.84820  0.43305  11.00000  0.08602  0.03213  0.05984 =
 0.00312 -0.00808 -0.02100
H15C  2     0.39963  0.78690  0.58191  11.00000  0.05610  0.08099  0.04430 =
 -0.03694  0.01113 -0.01276
H12A  2     0.41256  0.09823  0.35607  11.00000  0.04670  0.07647  0.05306 =
 -0.02907  0.02306 -0.03736
H12B  2     0.45541  0.21586  0.29377  11.00000  0.11945  0.03177  0.04500 =
 0.00772  0.01849 -0.00525
H12C  2     0.48050  0.08993  0.39544  11.00000  0.07163  0.06110  0.05813 =
 -0.01347  0.00079  0.04134
H6A   2     0.45792  0.08672  0.63822  11.00000  0.05447  0.04160  0.05300 =
 0.00742  0.00892  0.02239
H6B   2     0.44102  0.24962  0.70122  11.00000  0.04057  0.04934  0.03124 =
 0.00215  0.00586  0.00028
H11C  2     0.25949  0.12743  0.34051  11.00000  0.04647  0.05024  0.05235 =
 -0.01263 -0.00465 -0.00699
HKLF 4
END
Q1 1 0.333333 0.083333 0.194444 11 0.05 0.15
Q2 1 0.377778 0.055556 0.861111 11 0.05 0.13
Q3 1 0.366667 0.833333 0.416667 11 0.05 0.13
Q4 1 0.377778 0.388889 0.611111 11 0.05 0.13
  REM The information below was added by Olex2.
  REM
  REM R1 = 0.0289 for 2244 Fo > 4sig(Fo) and 0.0344 for all 2579 data
  REM 343 parameters refined using 0 restraints
  REM Highest difference peak 0.1497, deepest hole -0.1857
  REM Mean Shift 0.0000, Max Shift 0.0002.
  REM +++ Tabular Listing of Refinement Information +++
  REM R1_all = 0.0344
  REM R1_gt = 0.0289
  REM wR_ref = 0.0768
  REM GOOF = 1.0708
  REM Shift_max = 0.0002
  REM Shift_mean = 0.0000
  REM Reflections_all = 2579
  REM Reflections_gt = 2244
  REM Parameters = 343
  REM Hole = -0.1857
  REM Peak = 0.1497
  REM Flack = n/a
;
