# Supplementary material for: Redetermination of germacrone type II based on single-crystal X-ray data
Source: IUCrdata. 2024 Apr 26;9(Pt 4):x240346. doi: 10.1107/S2414314624003468 (PMC11074539; doi:10.1107/S2414314624003468)
Supplement: Supplementary file 2 [file x-09-x240346-Isup2.hkl]

data_I
_computing_structure_refinement   'olex2.refine 1.5-alpha (Bourhis et al., 2015)'
_shelx_refln_list_code            4
loop_
  _space_group_symop_id
  _space_group_symop_operation_xyz
  1  x,y,z
  2  -x,y,-z+1/2
  3  -x,-y,-z
  4  x,-y,z-1/2
  5  x+1/2,y+1/2,z
  6  -x+1/2,y+1/2,-z+1/2
  7  -x+1/2,-y+1/2,-z
  8  x+1/2,-y+1/2,z-1/2

_space_group_crystal_system       monoclinic
_space_group_IT_number            15
_space_group_name_H-M_alt         'C 1 2/c 1'
_space_group_name_Hall            '-C 2yc'
_symmetry_space_group_name_H-M    'C 1 2/c 1'
_symmetry_space_group_name_Hall   '-C 2yc'
_symmetry_Int_Tables_number       15
_cell_length_a                    25.6112(6)
_cell_length_b                    9.7565(2)
_cell_length_c                    10.3664(2)
_cell_angle_alpha                 90
_cell_angle_beta                  95.169(2)
_cell_angle_gamma                 90
_cell_volume                      2579.78(10)
loop_
  _refln_index_h
  _refln_index_k
  _refln_index_l
  _refln_F_squared_calc
  _refln_F_squared_meas
  _refln_F_squared_sigma
  _refln_F_squared_weight
  _refln_observed_status
-31 1 1 0.323 0.428 4.270 204.049 o
-31 1 2 0.004 3.785 3.434 315.081 o
-31 1 3 41.857 32.508 3.563 210.039 o
-30 0 2 162.689 167.587 9.832 20.640 o
-30 0 4 107.810 120.788 10.211 25.903 o
-30 2 1 6.898 3.380 5.051 144.896 o
-30 2 2 9.036 4.187 3.395 315.695 o
-30 2 3 223.293 216.002 5.745 20.320 o
-30 2 4 53.353 49.458 9.657 36.451 o
-30 4 1 66.502 57.301 6.302 70.655 o
-29 1 1 287.607 292.047 8.140 11.545 o
-29 1 2 85.409 98.554 6.217 58.021 o
-29 1 3 2.410 9.782 4.843 157.801 o
-29 1 4 117.276 115.652 7.548 37.363 o
-29 1 5 0.168 4.610 5.375 128.704 o
-29 1 6 10.439 3.793 5.018 146.008 o
-29 3 1 183.888 193.629 4.906 28.147 o
-29 3 2 15.187 17.321 3.941 225.642 o
-29 3 3 41.682 35.311 3.529 210.426 o
-29 3 4 212.563 231.349 8.297 17.210 o
-29 3 5 0.690 5.018 6.535 87.061 o
-28 0 2 374.410 395.815 13.428 5.956 o
-28 0 4 15.589 21.707 9.278 42.663 o
-28 0 6 71.706 60.511 7.761 49.592 o
-28 2 1 188.357 183.053 4.821 28.459 o
-28 2 2 32.049 29.602 3.958 195.800 o
-28 2 3 302.804 333.031 12.740 8.056 o
-28 2 4 3.726 0.527 3.779 259.577 o
-28 2 5 76.813 60.627 3.781 121.575 o
-28 2 6 2.547 5.308 2.908 436.123 o
-28 4 1 130.562 130.565 4.533 50.498 o
-28 4 2 0.683 3.903 5.453 125.041 o
-28 4 3 11.092 6.342 9.920 37.674 o
-28 4 4 0.707 2.976 6.769 81.193 o
-28 4 5 43.412 50.051 4.784 125.064 o
-27 1 1 104.239 105.996 5.584 56.639 o
-27 1 2 52.500 57.140 4.684 118.329 o
-27 1 3 35.078 25.963 5.923 96.437 o
-27 1 4 155.648 168.147 5.702 33.321 o
-27 1 5 440.159 460.355 11.395 5.038 o
-27 1 6 0.007 2.082 2.776 482.245 o
-27 1 7 390.070 325.550 7.075 8.003 o
-27 3 1 1.608 0.439 3.612 284.830 o
-27 3 2 357.163 368.975 8.201 7.992 o
-27 3 3 4.905 5.756 4.242 205.155 o
-27 3 4 68.007 80.043 4.947 90.641 o
-27 3 5 234.899 230.007 12.071 11.889 o
-27 3 6 123.485 119.856 6.687 40.703 o
-27 5 1 47.642 51.089 3.284 200.145 o
-27 5 2 5.731 2.240 4.525 180.673 o
-27 5 3 18.851 18.869 8.286 53.194 o
-27 5 4 26.242 43.610 6.798 74.859 o
-27 5 5 145.767 142.320 8.286 27.844 o
-26 0 2 19.781 21.042 5.322 124.841 o
-26 0 4 746.350 749.453 22.218 1.699 o
-26 0 6 987.311 856.061 24.839 1.122 o
-26 0 8 52.338 44.198 6.798 68.566 o
-26 2 1 12.842 16.517 4.353 188.677 o
-26 2 2 109.064 104.819 4.747 63.185 o
-26 2 3 71.765 80.927 5.454 78.183 o
-26 2 4 207.327 206.616 10.187 15.773 o
-26 2 5 0.079 -0.945 4.587 176.919 o
-26 2 6 642.494 586.130 11.399 2.835 o
-26 2 7 30.933 29.578 2.415 412.246 o
-26 2 8 389.402 313.173 12.779 6.551 o
-26 4 1 59.858 59.113 3.746 145.832 o
-26 4 2 65.556 68.998 4.135 118.574 o
-26 4 3 101.636 113.430 7.577 40.273 o
-26 4 4 791.548 892.146 91.933 0.354 o
-26 4 5 38.719 39.766 5.283 112.720 o
-26 4 6 229.595 212.325 11.707 12.779 o
-26 4 7 35.425 30.576 5.718 101.737 o
-26 6 1 93.560 75.809 11.087 25.279 o
-26 6 2 190.459 171.779 9.482 19.108 o
-26 6 3 2.982 1.345 4.069 224.128 o
-26 6 4 365.000 339.253 25.412 3.599 o
-25 1 1 162.478 157.463 6.774 29.528 o
-25 1 2 50.493 55.976 7.218 60.982 o
-25 1 3 3.453 7.378 5.365 128.723 o
-25 1 4 3.865 21.132 7.653 63.114 o
-25 1 5 1.643 16.245 6.693 82.710 o
-25 1 6 1.637 4.623 3.430 314.817 o
-25 1 7 65.817 54.892 3.039 171.483 o
-25 1 8 42.645 39.333 2.883 264.824 o
-25 3 1 68.629 66.138 5.545 81.811 o
-25 3 2 13.219 17.141 3.710 255.162 o
-25 3 3 106.913 120.713 6.045 49.282 o
-25 3 4 102.354 105.361 5.822 55.155 o
-25 3 5 127.040 135.147 5.920 42.514 o
-25 3 6 44.476 47.216 3.988 163.905 o
-25 3 7 149.724 132.218 4.410 44.403 o
-25 3 8 32.308 27.338 3.587 231.263 o
-25 5 1 0.247 1.289 3.955 237.809 o
-25 5 2 154.769 155.987 5.046 37.156 o
-25 5 3 154.580 173.945 7.865 26.168 o
-25 5 4 96.774 110.508 8.466 35.788 o
-25 5 5 20.431 15.447 5.718 109.481 o
-25 5 6 719.547 730.562 27.192 1.598 o
-25 7 1 37.506 38.793 5.159 118.355 o
-25 7 2 11.192 8.694 7.119 72.788 o
-25 7 3 11.802 7.294 6.827 79.088 o
-24 0 2 417.838 438.026 15.152 4.775 o
-24 0 4 28.558 31.218 11.262 28.670 o
-24 0 6 61.321 57.803 5.501 88.710 o
-24 0 8 257.077 240.041 6.115 16.077 o
-24 2 1 210.277 213.919 8.227 18.112 o
-24 2 2 531.991 508.051 9.846 3.989 o
-24 2 3 15.690 22.873 5.016 141.096 o
-24 2 4 317.152 345.266 19.723 5.204 o
-24 2 5 108.136 112.557 8.198 35.483 o
-24 2 6 8.449 4.009 8.052 57.204 o
-24 2 7 251.755 234.102 5.248 17.451 o
-24 2 8 22.235 28.211 2.763 383.109 o
-24 2 9 301.601 260.773 11.145 9.836 o
-24 4 1 68.026 78.341 9.345 35.906 o
-24 4 2 43.544 42.584 4.025 166.165 o
-24 4 3 89.296 92.016 5.487 66.660 o
-24 4 4 330.528 334.415 9.271 8.804 o
-24 4 5 53.314 56.914 4.333 130.851 o
-24 4 6 903.106 866.587 19.656 1.331 o
-24 4 7 224.254 237.644 8.461 16.007 o
-24 4 8 125.462 88.986 6.594 44.468 o
-24 6 1 32.673 36.604 3.284 253.085 o
-24 6 2 343.023 373.816 8.390 8.236 o
-24 6 3 321.199 346.738 10.595 8.367 o
-24 6 4 90.587 90.004 7.151 48.354 o
-24 6 5 193.497 177.286 18.497 8.245 o
-24 6 6 51.721 53.917 6.127 80.011 o
-23 1 1 0.156 9.001 6.008 102.922 o
-23 1 2 1328.680 1323.900 29.571 0.599 o
-23 1 3 431.236 485.485 23.807 3.148 o
-23 1 4 24.273 35.143 8.111 54.339 o
-23 1 5 920.422 939.519 37.812 0.922 o
-23 1 6 483.098 472.851 16.071 3.879 o
-23 1 7 492.943 471.250 8.395 4.716 o
-23 1 8 69.318 64.999 3.086 153.144 o
-23 1 9 289.080 254.970 7.816 12.507 o
-23 3 1 38.385 41.872 4.280 158.074 o
-23 3 2 24.811 23.763 4.058 200.218 o
-23 3 3 247.297 249.556 6.925 15.706 o
-23 3 4 426.251 482.976 24.333 3.111 o
-23 3 5 91.125 102.106 6.871 49.257 o
-23 3 6 4.206 6.396 4.029 227.338 o
-23 3 7 454.234 418.898 8.960 5.496 o
-23 3 8 74.692 70.162 3.262 134.113 o
-23 3 9 55.114 40.496 5.368 100.365 o
-23 5 1 14.334 19.106 4.124 207.077 o
-23 5 2 142.695 136.088 4.900 43.571 o
-23 5 3 8.207 -0.954 4.670 169.434 o
-23 5 4 350.809 408.158 15.855 5.560 o
-23 5 5 19.442 27.902 5.247 126.987 o
-23 5 6 5.470 7.673 4.096 219.317 o
-23 5 7 40.268 32.756 4.938 127.565 o
-23 7 1 0.093 -0.753 3.436 315.171 o
-23 7 2 23.766 19.794 3.867 222.015 o
-23 7 3 31.878 32.159 4.570 152.687 o
-23 7 4 53.654 54.371 4.402 129.050 o
-23 7 5 887.953 787.046 30.226 1.189 o
-22 0 2 917.952 937.978 26.819 1.123 o
-22 0 6 2.218 2.976 9.628 40.130 o
-22 0 8 93.747 75.708 4.470 83.925 o
-22 0 10 91.616 75.157 5.952 63.159 o
-22 2 1 1126.180 1079.460 17.626 0.919 o
-22 2 2 1010.780 977.448 16.209 1.130 o
-22 2 3 803.996 772.294 16.513 1.704 o
-22 2 4 30.923 34.898 7.064 69.624 o
-22 2 5 162.973 183.716 10.356 18.932 o
-22 2 6 0.587 -0.923 5.513 122.420 o
-22 2 7 192.118 182.915 6.184 25.047 o
-22 2 8 128.590 114.220 3.921 58.844 o
-22 2 9 7.334 6.365 2.633 518.995 o
-22 4 1 140.350 137.515 5.934 38.896 o
-22 4 2 14.483 22.030 4.064 211.362 o
-22 4 3 403.057 393.765 8.598 6.620 o
-22 4 4 1064.860 1203.390 127.644 0.186 o
-22 4 5 59.825 66.414 5.836 80.093 o
-22 4 6 554.195 542.840 10.597 3.598 o
-22 4 7 416.589 400.541 10.639 5.915 o
-22 4 8 10.161 9.774 3.798 250.533 o
-22 4 9 201.105 170.970 8.578 19.981 o
-22 6 1 1.149 -2.120 3.697 272.103 o
-22 6 2 22.839 23.878 3.742 233.785 o
-22 6 3 7.244 9.557 4.481 182.652 o
-22 6 4 57.838 70.263 6.979 60.915 o
-22 6 5 435.357 479.298 10.865 5.061 o
-22 6 6 1326.100 1328.210 26.859 0.615 o
-22 6 7 9.829 5.018 5.660 115.069 o
-22 8 1 1.236 3.832 3.909 242.903 o
-22 8 2 380.746 380.408 15.304 5.500 o
-22 8 3 33.167 28.330 6.010 94.150 o
-22 8 4 124.433 98.786 9.395 28.565 o
-21 1 1 2494.610 2575.300 46.410 0.174 o
-21 1 2 77.894 73.738 4.690 91.549 o
-21 1 3 78.931 80.316 4.324 96.055 o
-21 1 4 249.468 255.925 9.299 13.249 o
-21 1 5 0.163 2.181 5.680 115.339 o
-21 1 6 4.481 4.047 4.368 193.920 o
-21 1 7 143.840 145.820 6.471 34.853 o
-21 1 8 12.542 12.286 2.733 459.809 o
-21 1 9 60.073 56.364 3.484 159.421 o
-21 1 10 50.990 45.413 4.084 151.310 o
-21 3 1 169.822 180.725 5.948 28.970 o
-21 3 2 325.863 336.139 7.784 9.487 o
-21 3 3 240.620 244.765 7.322 15.934 o
-21 3 4 408.322 376.121 10.338 6.314 o
-21 3 5 35.786 34.047 5.613 104.260 o
-21 3 6 21.974 26.537 6.681 79.865 o
-21 3 7 453.357 438.887 9.281 5.321 o
-21 3 8 67.393 64.924 3.127 155.009 o
-21 3 9 111.519 104.819 7.765 38.069 o
-21 5 1 860.014 855.320 24.203 1.319 o
-21 5 2 17.143 15.649 4.269 193.136 o
-21 5 3 98.974 90.479 13.538 17.523 o
-21 5 4 35.211 31.977 9.920 36.363 o
-21 5 5 150.912 162.284 8.258 26.126 o
-21 5 6 282.402 286.494 5.728 13.309 o
-21 5 7 25.874 29.526 3.832 215.839 o
-21 5 8 84.032 77.694 4.697 85.814 o
-21 7 1 245.076 247.030 16.248 8.280 o
-21 7 2 608.447 661.789 18.110 2.448 o
-21 7 3 816.522 850.516 31.362 1.215 o
-21 7 4 31.882 29.573 5.894 97.798 o
-21 7 5 118.859 119.782 9.139 29.092 o
-21 7 6 143.776 119.561 7.265 33.795 o
-21 9 1 28.198 16.864 6.302 88.985 o
-21 9 2 88.791 85.427 7.877 43.084 o
-20 0 2 31.186 40.424 10.161 34.713 o
-20 0 4 42.740 38.512 10.737 30.770 o
-20 0 6 223.980 210.116 10.248 14.702 o
-20 0 8 163.815 165.777 5.666 32.112 o
-20 0 10 96.353 83.487 4.969 72.322 o
-20 2 1 1821.970 1803.910 25.205 0.350 o
-20 2 2 1990.640 2031.960 28.123 0.287 o
-20 2 3 152.619 145.822 4.958 39.267 o
-20 2 4 1294.180 1262.400 25.831 0.658 o
-20 2 5 702.760 679.196 17.162 2.112 o
-20 2 6 47.758 45.810 4.662 128.178 o
-20 2 7 44.957 48.984 5.632 95.977 o
-20 2 8 145.485 144.557 4.520 43.309 o
-20 2 9 47.670 51.337 3.441 189.079 o
-20 2 10 79.247 70.573 4.931 86.767 o
-20 4 1 61.210 55.814 4.623 113.513 o
-20 4 2 0.775 -2.901 4.180 212.965 o
-20 4 3 578.294 577.670 14.628 3.024 o
-20 4 4 204.782 211.031 9.517 16.730 o
-20 4 5 216.168 206.557 8.931 16.959 o
-20 4 6 348.775 338.866 8.993 8.349 o
-20 4 7 1148.750 1173.390 21.532 0.823 o
-20 4 8 135.816 122.729 4.256 51.705 o
-20 4 9 113.498 125.274 5.305 52.207 o
-20 6 1 197.925 184.126 10.836 15.990 o
-20 6 2 210.425 211.233 14.880 10.391 o
-20 6 3 690.424 688.789 26.985 1.712 o
-20 6 4 0.235 -0.630 12.166 25.145 o
-20 6 5 79.269 76.128 5.854 69.255 o
-20 6 6 449.403 432.683 8.051 5.593 o
-20 6 7 0.389 -4.610 6.419 90.334 o
-20 6 8 2.341 -3.326 5.135 141.013 o
-20 8 1 87.874 83.490 5.290 72.069 o
-20 8 2 6.923 2.441 4.733 164.962 o
-20 8 3 48.873 48.840 5.815 89.366 o
-20 8 4 1.050 -12.860 4.995 149.116 o
-20 8 5 16.088 15.561 3.817 239.558 o
-19 1 1 16.807 8.868 4.335 190.106 o
-19 1 2 1052.260 1016.980 18.010 1.032 o
-19 1 3 9.612 19.634 3.814 244.558 o
-19 1 4 85.726 102.389 9.015 34.589 o
-19 1 5 314.537 315.916 7.781 10.218 o
-19 1 6 506.611 531.794 11.780 3.932 o
-19 1 7 1509.090 1494.550 32.224 0.472 o
-19 1 8 77.386 75.374 3.247 127.031 o
-19 1 9 653.476 638.605 9.076 2.735 o
-19 1 10 871.218 835.459 12.540 1.552 o
-19 3 1 1523.740 1554.880 26.028 0.477 o
-19 3 2 9.477 9.623 4.409 187.626 o
-19 3 3 349.146 360.113 8.573 8.199 o
-19 3 4 51.297 48.051 8.658 44.725 o
-19 3 5 282.282 315.970 13.582 8.300 o
-19 3 6 26.209 24.020 4.588 159.495 o
-19 3 7 43.919 48.846 5.308 106.276 o
-19 3 8 402.040 402.373 7.220 6.820 o
-19 3 9 62.464 54.943 3.532 154.432 o
-19 3 10 96.116 89.161 7.002 48.462 o
-19 5 1 392.723 382.496 9.197 6.800 o
-19 5 2 39.392 36.671 4.866 129.962 o
-19 5 3 1032.100 1059.460 18.994 1.020 o
-19 5 4 2.569 6.978 6.551 86.519 o
-19 5 5 855.167 855.318 33.144 1.122 o
-19 5 6 25.701 36.835 4.006 195.513 o
-19 5 7 5.830 5.506 3.289 338.601 o
-19 5 8 74.926 71.087 6.460 63.028 o
-19 5 9 24.300 20.009 3.879 219.963 o
-19 7 1 121.331 120.573 5.642 47.931 o
-19 7 2 528.861 520.618 12.003 3.772 o
-19 7 3 1482.210 1539.100 34.296 0.465 o
-19 7 4 4.680 10.429 6.110 99.136 o
-19 7 5 285.530 294.954 10.285 10.306 o
-19 7 6 107.149 107.311 5.601 55.181 o
-19 7 7 575.420 501.474 19.723 2.836 o
-19 9 1 115.550 133.890 5.279 50.209 o
-19 9 2 89.525 99.578 5.690 62.437 o
-19 9 3 75.848 75.496 6.013 68.362 o
-19 9 4 6.160 2.976 6.360 91.681 o
-18 0 2 7.383 10.336 5.699 113.492 o
-18 0 4 1399.990 1461.180 54.617 0.409 o
-18 0 6 2071.600 2131.310 44.117 0.245 o
-18 0 8 296.473 279.387 16.105 7.179 o
-18 0 10 227.168 209.207 6.423 19.401 o
-18 2 1 2752.940 2534.130 40.430 0.159 o
-18 2 2 6.612 10.911 3.816 250.516 o
-18 2 3 277.172 291.229 6.762 12.866 o
-18 2 4 935.240 1009.950 20.710 1.154 o
-18 2 5 962.698 981.536 17.245 1.183 o
-18 2 6 1326.190 1357.030 25.271 0.615 o
-18 2 7 6.341 5.616 4.309 198.473 o
-18 2 8 63.051 67.279 3.712 137.063 o
-18 2 9 4.892 6.547 2.598 538.820 o
-18 2 10 983.416 921.481 13.698 1.241 o
-18 2 11 33.552 30.926 4.551 152.807 o
-18 4 1 47.706 40.358 4.335 145.651 o
-18 4 2 1876.240 1897.890 28.557 0.322 o
-18 4 3 410.426 385.407 8.176 6.642 o
-18 4 4 43.819 50.713 4.905 119.781 o
-18 4 5 0.148 8.945 8.244 54.705 o
-18 4 6 497.255 509.336 10.349 4.266 o
-18 4 7 302.901 283.932 12.985 8.496 o
-18 4 8 145.226 153.172 5.449 38.125 o
-18 4 9 13.570 16.400 4.416 183.168 o
-18 4 10 0.199 -4.785 4.726 166.598 o
-18 6 1 82.962 81.449 5.408 73.215 o
-18 6 2 22.278 23.047 4.676 157.130 o
-18 6 3 20.812 22.618 5.140 132.551 o
-18 6 4 414.398 463.695 17.161 4.325 o
-18 6 5 61.676 58.785 5.145 96.982 o
-18 6 6 87.541 92.241 6.510 55.141 o
-18 6 7 13.168 15.612 12.195 24.897 o
-18 6 8 26.194 35.828 7.644 60.601 o
-18 6 9 222.096 191.218 9.453 16.356 o
-18 8 1 47.728 49.711 6.768 69.570 o
-18 8 2 307.806 329.623 15.287 6.924 o
-18 8 3 24.795 23.314 4.375 175.248 o
-18 8 4 339.934 328.885 12.111 7.557 o
-18 8 5 18.269 25.545 5.040 138.071 o
-18 8 6 77.129 70.037 10.066 31.237 o
-17 1 1 0.015 2.129 3.903 244.138 o
-17 1 2 624.356 611.041 11.702 2.851 o
-17 1 3 1.899 9.644 3.428 313.620 o
-17 1 4 399.409 392.250 9.807 6.447 o
-17 1 5 0.048 -1.672 4.273 203.892 o
-17 1 6 157.836 161.835 4.900 36.288 o
-17 1 7 30.173 29.228 5.076 129.067 o
-17 1 8 156.054 157.186 5.161 36.295 o
-17 1 9 5.953 4.712 2.689 503.294 o
-17 1 10 230.384 239.809 4.616 19.691 o
-17 1 11 502.813 491.717 13.141 3.996 o
-17 3 1 225.889 214.274 6.293 19.454 o
-17 3 2 993.433 951.196 16.827 1.166 o
-17 3 3 319.284 321.083 7.740 9.977 o
-17 3 4 2861.790 2729.470 57.541 0.136 o
-17 3 5 3.269 5.995 7.589 64.508 o
-17 3 6 435.872 466.479 13.172 4.770 o
-17 3 7 474.942 493.587 9.952 4.627 o
-17 3 8 989.507 1003.010 19.050 1.108 o
-17 3 9 366.236 341.004 9.719 7.662 o
-17 3 10 345.088 319.448 8.563 8.867 o
-17 5 1 302.991 306.974 7.292 11.052 o
-17 5 2 455.881 419.779 8.706 5.502 o
-17 5 3 210.778 222.176 6.873 19.687 o
-17 5 4 3.776 10.221 4.844 157.401 o
-17 5 5 3.489 7.631 4.375 193.112 o
-17 5 6 1183.490 1218.990 32.794 0.688 o
-17 5 7 424.245 405.148 8.373 6.173 o
-17 5 8 0.274 2.442 3.907 243.549 o
-17 5 9 8.406 5.660 6.944 76.771 o
-17 5 10 0.733 -2.684 4.902 154.878 o
-17 7 1 66.633 70.665 5.104 91.048 o
-17 7 2 50.091 50.088 5.037 110.812 o
-17 7 3 35.465 36.744 8.166 52.396 o
-17 7 4 16.101 12.455 4.764 158.016 o
-17 7 5 25.988 35.448 4.935 136.358 o
-17 7 6 28.337 37.516 4.634 149.765 o
-17 7 7 371.030 385.354 17.272 5.101 o
-17 7 8 0.345 0.875 5.777 111.508 o
-17 9 1 11.984 16.105 5.020 143.670 o
-17 9 2 135.512 124.259 4.752 48.528 o
-17 9 3 58.642 57.019 4.285 127.018 o
-17 9 4 3.793 0.579 3.437 313.591 o
-17 9 5 243.748 245.252 12.604 10.877 o
-16 0 2 4415.660 4251.840 85.491 0.057 o
-16 0 4 1289.150 1230.610 39.446 0.578 o
-16 0 6 4.864 0.926 5.605 118.146 o
-16 0 8 1056.780 1072.620 20.485 0.969 o
-16 0 10 6.499 7.295 3.683 269.897 o
-16 2 1 197.072 185.037 6.442 23.775 o
-16 2 2 1.562 4.584 3.681 273.592 o
-16 2 3 95.198 90.245 4.467 78.232 o
-16 2 4 160.531 158.067 4.900 36.101 o
-16 2 5 1.425 0.407 4.211 209.738 o
-16 2 6 28.441 25.904 3.712 226.554 o
-16 2 7 93.522 104.430 5.814 58.565 o
-16 2 8 94.791 92.353 3.404 94.315 o
-16 2 9 0.134 2.854 3.080 391.559 o
-16 2 10 50.890 53.397 3.606 171.193 o
-16 2 11 101.029 87.161 4.433 76.034 o
-16 4 1 742.429 694.961 11.988 2.130 o
-16 4 2 550.511 537.363 9.938 3.697 o
-16 4 3 152.945 141.030 5.016 39.557 o
-16 4 4 21.505 22.468 3.382 282.982 o
-16 4 5 582.861 626.327 13.427 2.941 o
-16 4 6 137.784 138.795 7.309 32.994 o
-16 4 7 55.678 52.433 5.057 105.510 o
-16 4 8 0.004 0.052 4.536 180.900 o
-16 4 9 138.669 134.411 8.727 27.609 o
-16 4 10 15.791 9.209 4.668 165.252 o
-16 6 1 89.210 85.808 5.956 62.003 o
-16 6 2 320.439 324.508 9.198 9.270 o
-16 6 3 88.722 90.452 8.291 39.612 o
-16 6 4 627.969 616.515 19.250 2.393 o
-16 6 5 19.867 21.484 5.455 119.002 o
-16 6 6 145.241 149.015 6.074 35.930 o
-16 6 7 132.775 128.369 5.505 44.281 o
-16 6 8 336.710 328.986 15.813 6.292 o
-16 6 9 2.221 1.050 6.127 99.062 o
-16 8 1 105.687 110.033 6.578 46.931 o
-16 8 2 334.576 355.584 13.431 6.929 o
-16 8 3 110.442 109.267 5.096 58.194 o
-16 8 4 21.714 17.045 4.480 172.683 o
-16 8 5 23.526 27.970 4.205 187.170 o
-16 8 6 21.703 31.459 6.586 81.663 o
-16 8 7 589.672 547.046 21.415 2.538 o
-16 10 1 2.907 -1.935 3.456 310.734 o
-16 10 2 97.452 95.750 4.676 72.335 o
-16 10 3 0.002 1.524 3.541 296.739 o
-15 1 1 131.680 125.189 4.766 49.605 o
-15 1 2 1668.460 1550.290 28.188 0.421 o
-15 1 3 1013.310 986.224 18.820 1.090 o
-15 1 4 68.441 69.119 5.045 91.742 o
-15 1 5 2049.690 2118.480 30.742 0.267 o
-15 1 6 156.207 169.752 4.778 36.168 o
-15 1 7 2304.980 2345.140 48.730 0.200 o
-15 1 8 184.792 187.185 4.232 29.940 o
-15 1 9 1395.150 1421.750 53.012 0.424 o
-15 1 10 100.967 99.620 4.279 74.281 o
-15 1 11 133.887 128.201 5.281 45.283 o
-15 3 1 1866.620 1777.760 29.285 0.336 o
-15 3 2 625.131 590.960 11.201 2.928 o
-15 3 3 0.133 5.907 3.795 257.743 o
-15 3 4 1168.480 1107.510 21.236 0.837 o
-15 3 5 1040.000 1097.810 20.742 0.971 o
-15 3 6 581.291 565.879 18.935 2.720 o
-15 3 7 1651.210 1694.250 27.530 0.406 o
-15 3 8 1590.090 1660.790 27.040 0.432 o
-15 3 9 14.257 15.220 3.259 325.021 o
-15 3 10 249.494 254.564 7.474 14.910 o
-15 3 11 1.826 3.840 4.085 222.413 o
-15 5 1 210.697 214.149 6.529 20.575 o
-15 5 2 556.830 514.579 10.603 3.688 o
-15 5 3 4638.820 4688.820 73.094 0.053 o
-15 5 4 259.275 265.876 6.201 14.989 o
-15 5 5 3653.380 3881.440 77.935 0.077 o
-15 5 6 37.663 47.872 4.505 143.638 o
-15 5 7 62.831 54.559 9.336 37.660 o
-15 5 8 7.399 10.033 3.503 295.828 o
-15 5 9 47.689 44.989 8.519 46.648 o
-15 5 10 21.379 30.114 7.236 68.362 o
-15 7 1 1014.390 956.069 28.797 0.971 o
-15 7 2 9.473 4.006 5.340 129.275 o
-15 7 3 2127.890 2177.720 63.807 0.207 o
-15 7 4 538.686 534.027 20.522 2.864 o
-15 7 5 1450.640 1558.880 39.436 0.451 o
-15 7 6 8.698 10.024 4.764 161.380 o
-15 7 7 819.312 828.301 31.101 1.232 o
-15 7 8 124.389 127.323 9.511 26.674 o
-15 7 9 25.305 23.924 5.310 122.526 o
-15 9 1 892.411 979.423 20.643 1.240 o
-15 9 2 38.300 39.809 5.028 122.761 o
-15 9 3 396.097 404.576 17.434 4.713 o
-15 9 4 92.400 97.652 4.864 72.076 o
-15 9 5 116.657 120.122 5.230 52.582 o
-15 9 6 26.250 21.021 3.604 246.228 o
-14 0 2 2985.110 3015.080 105.033 0.098 o
-14 0 4 4617.840 4716.090 93.507 0.050 o
-14 0 6 35.600 39.161 5.665 101.573 o
-14 0 8 2223.900 2211.640 38.475 0.227 o
-14 0 10 17.552 18.330 3.497 277.420 o
-14 0 12 599.834 553.523 20.190 2.573 o
-14 2 1 882.682 764.936 16.894 1.522 o
-14 2 2 1910.960 1819.240 29.158 0.322 o
-14 2 3 4392.920 4142.240 71.633 0.061 o
-14 2 4 647.964 648.380 10.829 2.669 o
-14 2 5 2203.530 2159.570 34.364 0.237 o
-14 2 6 130.343 138.712 5.225 45.097 o
-14 2 7 1265.150 1296.560 19.234 0.702 o
-14 2 8 0.029 1.244 3.126 380.663 o
-14 2 9 84.854 79.767 10.328 28.938 o
-14 2 10 1473.320 1509.080 20.431 0.524 o
-14 2 11 383.745 391.166 10.736 6.521 o
-14 4 1 666.826 633.554 11.944 2.567 o
-14 4 2 949.623 943.881 15.043 1.261 o
-14 4 3 212.958 206.494 5.476 22.299 o
-14 4 4 745.780 743.227 13.471 1.993 o
-14 4 5 101.940 104.105 6.079 53.093 o
-14 4 6 343.647 344.753 7.832 8.795 o
-14 4 7 244.448 253.478 7.133 15.573 o
-14 4 8 127.129 132.692 11.087 21.291 o
-14 4 9 368.602 376.163 15.177 5.716 o
-14 4 10 7.920 15.659 4.985 147.039 o
-14 4 11 17.088 9.628 4.726 160.641 o
-14 6 1 65.558 61.151 5.681 81.802 o
-14 6 2 2.354 2.025 4.282 202.520 o
-14 6 3 101.503 98.901 5.342 61.609 o
-14 6 4 4.595 6.254 8.436 52.194 o
-14 6 5 542.782 539.862 12.108 3.578 o
-14 6 6 366.182 402.849 14.444 5.762 o
-14 6 7 78.924 81.909 5.099 80.376 o
-14 6 8 199.652 197.973 8.340 19.403 o
-14 6 9 6.861 9.103 7.119 73.052 o
-14 6 10 98.021 86.119 4.383 78.979 o
-14 8 1 858.945 858.486 27.575 1.241 o
-14 8 2 223.548 220.277 16.630 8.678 o
-14 8 3 242.078 251.149 22.786 5.288 o
-14 8 4 13.991 16.787 5.495 119.837 o
-14 8 5 20.702 32.911 7.042 71.918 o
-14 8 6 11.249 14.202 4.390 187.226 o
-14 8 7 11.293 11.379 5.077 141.504 o
-14 8 8 2.145 0.865 7.644 63.665 o
-14 10 1 73.671 86.773 5.458 75.687 o
-14 10 2 305.024 360.117 18.672 5.566 o
-14 10 3 272.433 265.336 9.305 11.993 o
-14 10 4 156.849 160.680 6.434 31.292 o
-13 1 1 4601.880 4290.130 65.927 0.057 o
-13 1 2 6543.180 5917.610 101.385 0.028 o
-13 1 3 688.479 644.255 15.211 2.310 o
-13 1 4 396.142 397.554 15.554 5.154 o
-13 1 5 3.072 7.804 3.638 278.572 o
-13 1 6 403.346 405.232 8.920 6.443 o
-13 1 7 636.750 607.112 7.939 2.959 o
-13 1 8 361.982 390.156 5.414 8.259 o
-13 1 9 992.808 1007.240 11.069 1.185 o
-13 1 10 191.416 197.819 3.959 28.347 o
-13 1 11 298.996 326.261 8.287 10.359 o
-13 1 12 76.301 75.377 3.927 109.998 o
-13 3 1 2427.170 2350.650 41.451 0.194 o
-13 3 2 335.632 311.041 7.728 9.599 o
-13 3 3 0.286 2.526 3.655 278.298 o
-13 3 4 345.660 348.362 6.622 9.055 o
-13 3 5 16.756 17.796 3.541 272.854 o
-13 3 6 97.144 108.821 5.111 63.901 o
-13 3 7 58.329 59.411 3.605 154.125 o
-13 3 8 715.477 732.166 9.284 2.234 o
-13 3 9 103.452 95.381 4.779 67.929 o
-13 3 10 145.027 163.552 5.129 38.256 o
-13 3 11 1.013 2.071 3.276 346.104 o
-13 5 1 861.135 828.731 17.834 1.481 o
-13 5 2 103.326 99.505 4.996 64.483 o
-13 5 3 1326.830 1377.480 32.180 0.572 o
-13 5 4 27.586 31.447 3.883 207.160 o
-13 5 5 376.046 434.887 10.258 6.383 o
-13 5 6 386.501 401.066 9.767 6.611 o
-13 5 7 818.007 829.362 16.221 1.609 o
-13 5 8 81.845 86.508 4.734 83.667 o
-13 5 9 97.988 79.299 5.517 65.247 o
-13 5 10 22.767 20.120 3.536 261.589 o
-13 7 1 676.998 680.992 20.753 2.035 o
-13 7 2 157.046 141.832 7.072 30.579 o
-13 7 3 35.754 40.282 5.399 110.053 o
-13 7 4 1075.500 1126.500 28.546 0.839 o
-13 7 5 304.375 324.442 10.216 9.291 o
-13 7 6 41.990 39.874 6.390 80.035 o
-13 7 7 61.579 69.380 7.761 50.647 o
-13 7 8 193.823 193.280 8.840 19.197 o
-13 7 9 154.843 141.500 7.557 29.228 o
-13 9 1 105.025 98.626 7.000 45.230 o
-13 9 2 144.311 135.084 6.324 36.473 o
-13 9 3 241.192 237.475 7.302 16.162 o
-13 9 4 87.137 78.355 6.316 59.665 o
-13 9 5 220.940 237.263 10.357 14.047 o
-13 9 6 19.732 25.064 4.226 190.561 o
-13 9 7 58.941 59.136 3.827 143.629 o
-13 11 1 381.025 370.766 14.646 5.726 o
-12 0 2 29.385 22.057 4.576 158.521 o
-12 0 4 10598.800 11604.400 279.645 0.008 o
-12 0 6 1512.590 1501.880 26.933 0.488 o
-12 0 8 2292.990 2379.470 28.036 0.218 o
-12 0 10 122.438 122.283 5.133 50.879 o
-12 0 12 212.174 205.281 9.628 16.294 o
-12 2 1 3199.700 2739.490 55.025 0.120 o
-12 2 2 10229.600 9801.540 166.740 0.011 o
-12 2 3 0.327 2.237 3.313 338.546 o
-12 2 4 616.661 609.061 15.248 2.698 o
-12 2 5 169.294 165.303 4.423 34.811 o
-12 2 6 70.793 71.762 2.980 148.493 o
-12 2 7 896.357 904.082 10.482 1.453 o
-12 2 8 190.329 193.325 3.539 29.649 o
-12 2 9 3.228 1.150 2.982 416.219 o
-12 2 10 55.205 60.769 3.314 172.774 o
-12 2 11 14.168 19.756 3.309 311.902 o
-12 2 12 63.175 59.694 5.485 87.590 o
-12 4 1 3264.240 3018.160 47.159 0.113 o
-12 4 2 2538.180 2539.820 40.103 0.176 o
-12 4 3 1987.640 1844.910 30.208 0.302 o
-12 4 4 52.535 55.342 4.095 142.658 o
-12 4 5 725.231 737.046 11.031 2.143 o
-12 4 6 193.117 185.218 4.553 28.036 o
-12 4 7 592.320 579.144 7.630 3.354 o
-12 4 8 16.613 15.874 2.855 405.880 o
-12 4 9 65.527 69.397 3.969 123.702 o
-12 4 10 101.344 100.428 5.184 63.081 o
-12 4 11 30.753 27.490 6.535 81.359 o
-12 6 1 506.749 511.396 10.693 4.130 o
-12 6 2 425.518 442.273 9.689 5.633 o
-12 6 3 5.901 9.708 6.820 79.605 o
-12 6 4 1020.840 1166.400 44.260 0.686 o
-12 6 5 1256.910 1285.630 26.226 0.671 o
-12 6 6 90.868 93.566 4.320 82.222 o
-12 6 7 544.688 570.454 23.166 2.535 o
-12 6 8 406.364 398.383 14.179 5.329 o
-12 6 9 0.006 -0.032 3.667 276.827 o
-12 6 10 99.045 89.486 4.860 70.757 o
-12 8 1 235.582 239.401 9.639 14.024 o
-12 8 2 480.625 489.933 29.117 2.385 o
-12 8 3 804.436 744.385 25.675 1.472 o
-12 8 4 370.990 423.516 22.290 3.886 o
-12 8 5 58.542 57.929 5.091 100.764 o
-12 8 6 78.168 95.959 8.957 36.255 o
-12 8 7 22.811 17.343 4.323 183.474 o
-12 8 8 8.433 6.177 3.751 259.428 o
-12 10 1 140.755 141.984 8.225 28.711 o
-12 10 2 164.363 162.462 6.322 30.253 o
-12 10 3 207.792 224.071 26.667 4.373 o
-12 10 4 348.516 334.763 14.238 6.595 o
-12 10 5 443.223 422.816 38.366 1.813 o
-11 1 1 7192.440 6565.690 91.500 0.024 o
-11 1 2 503.038 432.553 7.434 4.923 o
-11 1 3 864.873 857.416 14.903 1.501 o
-11 1 4 518.535 486.775 8.628 4.327 o
-11 1 5 2.012 4.492 2.386 646.799 o
-11 1 6 55.553 57.472 2.353 235.693 o
-11 1 7 262.926 255.857 3.878 16.657 o
-11 1 8 1630.100 1718.600 16.925 0.431 o
-11 1 9 3.387 5.282 2.497 587.528 o
-11 1 10 113.165 119.275 3.658 67.749 o
-11 1 11 0.037 -0.768 3.529 298.796 o
-11 1 12 26.622 32.517 8.315 51.713 o
-11 3 1 158.670 146.754 10.211 20.847 o
-11 3 2 75.123 71.726 10.970 27.006 o
-11 3 3 40.647 38.758 2.597 307.762 o
-11 3 4 486.361 476.452 10.539 4.528 o
-11 3 5 17.254 18.368 2.285 582.815 o
-11 3 6 0.482 0.420 2.682 517.088 o
-11 3 7 511.337 508.493 6.787 4.434 o
-11 3 8 12.285 13.084 2.601 502.752 o
-11 3 9 275.221 275.846 6.654 13.440 o
-11 3 10 38.060 40.035 3.684 200.186 o
-11 3 11 10.074 7.776 3.736 259.639 o
-11 3 12 71.783 80.350 5.543 76.728 o
-11 5 1 2109.170 2049.380 34.211 0.259 o
-11 5 2 273.358 258.794 5.888 14.547 o
-11 5 3 1046.480 998.476 14.389 1.086 o
-11 5 4 99.325 98.552 3.273 89.430 o
-11 5 5 313.084 314.653 6.062 11.018 o
-11 5 6 100.184 103.604 3.114 88.619 o
-11 5 7 332.355 336.259 6.812 9.619 o
-11 5 8 507.582 528.090 11.190 3.997 o
-11 5 9 13.569 8.363 4.322 193.282 o
-11 5 10 109.061 113.880 6.208 48.371 o
-11 5 11 70.597 69.847 5.718 76.670 o
-11 7 1 473.708 474.952 15.984 3.957 o
-11 7 2 126.413 126.056 5.463 46.736 o
-11 7 3 2045.600 2184.980 51.233 0.235 o
-11 7 4 21.952 21.370 4.061 204.512 o
-11 7 5 692.292 724.181 14.766 2.165 o
-11 7 6 21.806 26.849 6.259 90.457 o
-11 7 7 0.516 -1.600 4.347 196.880 o
-11 7 8 370.749 381.803 7.541 7.672 o
-11 7 9 122.336 108.284 4.442 59.038 o
-11 9 1 524.651 600.555 27.484 2.221 o
-11 9 2 352.876 374.370 15.071 5.972 o
-11 9 3 99.567 104.427 6.765 47.727 o
-11 9 4 207.666 210.611 6.710 20.772 o
-11 9 5 2.917 3.083 3.571 290.407 o
-11 9 6 289.899 242.498 53.188 1.217 o
-11 9 7 91.654 79.506 8.373 39.422 o
-11 11 1 34.799 29.515 3.951 192.573 o
-11 11 2 48.591 55.489 4.311 137.550 o
-11 11 3 53.131 52.243 3.799 158.144 o
-10 0 2 409.494 356.935 6.919 7.200 o
-10 0 4 503.609 496.442 7.901 4.497 o
-10 0 6 436.730 465.463 7.891 5.558 o
-10 0 8 934.435 953.043 12.158 1.314 o
-10 0 10 567.950 562.212 16.483 2.985 o
-10 0 12 56.822 48.023 6.185 78.002 o
-10 2 1 253.212 230.842 4.091 18.398 o
-10 2 2 36.549 36.618 1.873 464.476 o
-10 2 3 1856.970 1710.830 18.943 0.363 o
-10 2 4 156.918 145.443 2.933 45.753 o
-10 2 5 1.466 1.460 2.594 550.986 o
-10 2 6 12.108 10.793 2.146 720.580 o
-10 2 7 66.653 67.507 2.304 188.959 o
-10 2 8 82.274 86.563 2.542 129.718 o
-10 2 9 190.320 202.389 4.100 27.906 o
-10 2 10 224.757 235.492 5.449 19.581 o
-10 2 11 7.290 8.478 3.891 241.419 o
-10 2 12 24.774 26.686 5.164 128.599 o
-10 4 1 0.012 -2.663 3.278 346.447 o
-10 4 2 48.509 51.359 3.144 207.877 o
-10 4 3 200.178 204.206 4.504 25.576 o
-10 4 4 344.925 347.023 8.383 8.546 o
-10 4 5 196.878 198.277 5.160 25.357 o
-10 4 6 366.529 369.452 4.981 8.508 o
-10 4 7 280.219 287.345 5.060 13.763 o
-10 4 8 27.273 31.482 2.641 378.760 o
-10 4 9 64.735 66.382 4.039 123.982 o
-10 4 10 243.522 248.137 6.488 16.424 o
-10 4 11 135.617 142.551 6.205 38.088 o
-10 6 1 49.978 56.358 3.842 157.510 o
-10 6 2 180.450 178.315 5.291 29.107 o
-10 6 3 1635.630 1701.760 30.091 0.403 o
-10 6 4 2529.540 2818.310 39.555 0.166 o
-10 6 5 51.090 51.053 3.145 202.062 o
-10 6 6 650.731 651.798 12.101 2.593 o
-10 6 7 376.784 421.641 18.031 4.690 o
-10 6 8 2.976 8.743 3.811 253.861 o
-10 6 9 82.965 92.674 4.378 87.149 o
-10 6 10 67.722 51.394 4.719 107.027 o
-10 8 1 689.264 675.297 24.952 1.818 o
-10 8 2 1049.210 1109.680 20.877 0.953 o
-10 8 3 800.958 804.140 18.772 1.614 o
-10 8 4 844.009 849.959 13.715 1.577 o
-10 8 5 8.419 11.002 3.579 282.167 o
-10 8 6 81.784 83.439 3.577 108.435 o
-10 8 7 183.448 190.950 6.451 25.076 o
-10 8 8 8.470 8.033 2.909 424.067 o
-10 8 9 2.658 8.053 3.501 300.781 o
-10 10 1 48.604 45.742 6.105 83.189 o
-10 10 2 67.996 68.995 5.020 92.640 o
-10 10 3 685.026 701.035 24.479 1.818 o
-10 10 4 373.843 379.409 29.032 2.921 o
-10 10 5 19.002 18.363 2.883 386.999 o
-10 10 6 20.056 17.797 4.260 190.712 o
-9 1 1 549.970 517.166 8.940 3.859 o
-9 1 2 3222.890 2712.650 26.685 0.129 o
-9 1 3 13.990 10.983 1.477 1303.290 o
-9 1 4 2364.580 2249.930 26.543 0.218 o
-9 1 5 94.926 92.835 2.291 111.868 o
-9 1 6 1315.670 1316.940 12.243 0.689 o
-9 1 7 161.153 158.078 2.390 43.681 o
-9 1 8 655.615 654.573 6.366 2.766 o
-9 1 9 439.773 454.723 6.935 5.715 o
-9 1 10 197.273 198.352 7.715 20.675 o
-9 1 11 1517.080 1584.070 38.962 0.428 o
-9 1 12 41.313 36.660 4.162 164.664 o
-9 3 1 492.383 465.991 8.400 4.753 o
-9 3 2 7.883 9.945 2.120 771.345 o
-9 3 3 0.345 1.342 1.798 1148.270 o
-9 3 4 1583.250 1520.020 17.951 0.483 o
-9 3 5 88.280 84.948 2.861 115.417 o
-9 3 6 177.641 178.008 3.628 33.567 o
-9 3 7 14.585 16.922 2.381 565.796 o
-9 3 8 6.697 4.764 2.275 693.932 o
-9 3 9 991.169 1005.330 14.398 1.157 o
-9 3 10 1.535 0.311 3.471 308.528 o
-9 3 11 6.732 2.357 3.312 334.646 o
-9 3 12 165.419 151.252 13.771 13.801 o
-9 5 1 1581.640 1614.100 29.436 0.435 o
-9 5 2 1007.090 967.168 16.416 1.140 o
-9 5 3 146.705 156.471 3.455 45.514 o
-9 5 4 341.914 366.307 6.319 8.979 o
-9 5 5 291.530 314.908 6.512 11.747 o
-9 5 6 571.785 604.275 7.255 3.429 o
-9 5 7 106.106 105.569 4.177 70.632 o
-9 5 8 3.284 7.627 4.275 202.285 o
-9 5 9 15.892 22.442 3.950 221.312 o
-9 5 10 27.158 26.433 3.623 237.671 o
-9 5 11 775.391 736.560 53.858 0.798 o
-9 7 1 19.698 16.446 4.261 191.456 o
-9 7 2 210.463 231.571 8.347 17.284 o
-9 7 3 1216.110 1316.330 30.062 0.660 o
-9 7 4 539.462 552.421 8.474 3.829 o
-9 7 5 0.481 -0.491 3.231 356.300 o
-9 7 6 14.191 17.170 3.415 296.552 o
-9 7 7 415.674 431.735 9.488 5.900 o
-9 7 8 539.840 543.219 18.920 2.980 o
-9 7 9 369.263 320.248 9.569 7.881 o
-9 7 10 7.588 1.167 4.201 208.983 o
-9 9 1 64.435 70.999 6.418 67.129 o
-9 9 2 1409.010 1426.700 177.564 0.099 o
-9 9 3 1180.010 1189.880 25.605 0.760 o
-9 9 4 137.195 149.061 4.207 46.714 o
-9 9 5 250.479 265.438 8.011 14.068 o
-9 9 6 1.185 3.686 2.554 567.118 o
-9 9 7 471.184 448.904 15.942 4.091 o
-9 9 8 143.468 136.834 6.710 34.752 o
-9 11 1 2.534 0.048 4.376 194.026 o
-9 11 2 34.265 31.631 3.606 221.627 o
-9 11 3 0.607 7.819 4.726 166.122 o
-9 11 4 3.309 -1.050 3.735 266.061 o
-8 0 2 15796.300 15375.400 232.783 0.005 o
-8 0 4 1036.440 1061.150 17.659 1.028 o
-8 0 6 2791.100 2762.370 33.841 0.152 o
-8 0 8 125.755 135.227 3.593 57.480 o
-8 0 10 613.690 624.362 25.441 2.061 o
-8 0 12 75.770 63.486 6.710 60.558 o
-8 2 1 243.081 226.453 4.800 18.941 o
-8 2 2 5910.820 5699.780 67.541 0.035 o
-8 2 3 104.665 103.594 1.900 98.450 o
-8 2 4 508.032 487.822 5.179 4.698 o
-8 2 5 1056.290 1082.270 11.270 1.044 o
-8 2 6 353.890 370.316 4.273 9.014 o
-8 2 7 2072.880 2187.670 17.656 0.270 o
-8 2 8 868.377 911.426 9.449 1.517 o
-8 2 9 823.153 831.376 8.981 1.730 o
-8 2 10 295.937 281.972 10.284 10.176 o
-8 2 11 0.847 -1.240 3.188 365.861 o
-8 2 12 11.804 8.034 3.254 336.595 o
-8 4 1 1524.240 1460.170 29.939 0.481 o
-8 4 2 983.978 1000.920 18.312 1.126 o
-8 4 3 95.964 85.749 3.814 89.467 o
-8 4 4 2303.900 2438.740 30.409 0.211 o
-8 4 5 578.269 625.240 7.465 3.297 o
-8 4 6 192.069 208.035 4.111 27.146 o
-8 4 7 23.177 30.363 2.557 420.930 o
-8 4 8 75.104 83.598 3.169 126.663 o
-8 4 9 89.879 103.828 5.251 66.738 o
-8 4 10 2.330 -1.767 3.425 316.542 o
-8 4 11 375.679 419.321 12.968 5.879 o
-8 4 12 2.851 -3.268 4.085 222.620 o
-8 6 1 1452.030 1347.530 22.340 0.565 o
-8 6 2 4709.560 4886.720 94.347 0.048 o
-8 6 3 11.620 18.215 3.643 265.413 o
-8 6 4 3346.570 3729.540 51.947 0.095 o
-8 6 5 1223.410 1307.290 19.892 0.724 o
-8 6 6 92.861 96.642 3.403 94.136 o
-8 6 7 541.416 572.698 13.947 3.319 o
-8 6 8 1983.450 2162.690 68.094 0.215 o
-8 6 9 554.373 564.563 15.861 3.106 o
-8 6 10 110.316 103.781 4.877 61.539 o
-8 8 1 261.137 237.561 8.892 13.482 o
-8 8 2 3431.080 3671.860 57.228 0.092 o
-8 8 3 14.911 11.092 5.005 144.347 o
-8 8 4 858.464 942.751 13.826 1.445 o
-8 8 5 73.934 85.923 4.271 99.039 o
-8 8 6 167.024 174.543 3.901 35.723 o
-8 8 7 278.798 286.988 6.990 12.753 o
-8 8 8 38.848 36.858 2.809 291.224 o
-8 8 9 36.652 32.711 3.572 219.178 o
-8 10 1 39.790 38.135 4.035 173.662 o
-8 10 2 23.926 26.563 3.693 235.344 o
-8 10 3 148.170 138.769 3.996 45.749 o
-8 10 4 538.089 521.256 22.345 2.732 o
-8 10 5 4.344 4.294 2.342 664.973 o
-8 10 6 205.596 177.620 10.533 16.197 o
-7 1 1 26855.900 24496.400 258.857 0.002 o
-7 1 2 12152.400 11004.100 99.640 0.009 o
-7 1 3 16391.100 16243.500 137.530 0.005 o
-7 1 4 69.406 64.291 1.514 218.930 o
-7 1 5 645.561 635.003 9.309 2.778 o
-7 1 6 539.501 553.508 5.211 4.008 o
-7 1 7 166.472 168.035 2.336 40.535 o
-7 1 8 0.011 7.118 1.874 1045.700 o
-7 1 9 11.177 12.777 2.286 642.658 o
-7 1 10 797.961 823.780 10.669 1.782 o
-7 1 11 252.125 274.071 6.855 14.676 o
-7 1 12 0.683 2.567 5.894 107.092 o
-7 3 1 2.419 0.435 3.178 367.481 o
-7 3 2 1671.150 1662.560 21.971 0.418 o
-7 3 3 217.786 210.372 3.777 23.700 o
-7 3 4 753.291 739.286 7.993 2.107 o
-7 3 5 5536.770 5704.940 61.679 0.038 o
-7 3 6 2.469 5.016 1.949 960.572 o
-7 3 7 271.951 293.620 3.965 14.613 o
-7 3 8 144.178 146.395 2.874 50.608 o
-7 3 9 287.574 300.326 5.195 12.926 o
-7 3 10 125.137 132.105 3.975 55.973 o
-7 3 11 647.014 652.064 12.640 2.586 o
-7 3 12 110.768 126.318 5.302 53.020 o
-7 5 1 373.276 382.639 10.442 6.870 o
-7 5 2 2118.730 1962.500 34.773 0.263 o
-7 5 3 579.662 607.796 10.887 3.170 o
-7 5 4 400.570 405.103 6.695 6.914 o
-7 5 5 769.737 876.622 10.498 1.790 o
-7 5 6 40.895 49.859 2.856 256.053 o
-7 5 7 44.720 43.055 3.143 227.836 o
-7 5 8 13.131 9.891 4.876 152.724 o
-7 5 9 37.289 41.618 3.963 179.512 o
-7 5 10 152.247 152.471 5.067 38.098 o
-7 5 11 0.013 2.378 3.166 370.945 o
-7 7 1 127.872 118.308 10.713 22.789 o
-7 7 2 413.842 409.810 11.677 5.677 o
-7 7 3 4502.070 4965.800 95.962 0.050 o
-7 7 4 816.245 842.078 16.358 1.595 o
-7 7 5 593.869 646.024 9.462 3.036 o
-7 7 6 1.002 9.228 3.193 361.914 o
-7 7 7 114.877 122.879 7.526 37.265 o
-7 7 8 69.402 80.227 4.445 101.174 o
-7 7 9 141.183 135.377 6.063 38.331 o
-7 7 10 30.679 28.184 5.252 121.431 o
-7 9 1 3475.000 3495.810 87.619 0.084 o
-7 9 2 14.911 15.568 3.824 239.988 o
-7 9 3 653.800 639.713 15.238 2.460 o
-7 9 4 2567.410 2747.930 40.990 0.165 o
-7 9 5 46.748 52.073 3.021 220.780 o
-7 9 6 7.488 8.125 2.732 480.890 o
-7 9 7 62.650 55.781 3.363 161.230 o
-7 9 8 118.085 109.052 4.736 58.247 o
-7 11 1 393.639 384.158 12.742 5.928 o
-7 11 2 1.540 5.930 2.388 645.438 o
-7 11 3 142.886 151.916 9.861 22.778 o
-7 11 4 11.758 13.638 3.125 358.405 o
-6 0 2 3625.720 3693.160 39.630 0.089 o
-6 0 4 1479.180 1443.460 15.926 0.549 o
-6 0 6 4180.120 4214.630 45.778 0.067 o
-6 0 8 8508.390 8918.410 94.921 0.016 o
-6 0 10 7.710 12.645 4.546 176.820 o
-6 0 12 45.138 49.657 6.477 75.776 o
-6 2 1 776.998 719.507 9.212 2.035 o
-6 2 2 5104.330 5207.280 53.153 0.045 o
-6 2 3 9585.020 9128.980 75.089 0.014 o
-6 2 4 963.831 982.244 8.506 1.272 o
-6 2 5 123.892 132.826 3.400 60.227 o
-6 2 6 3198.620 3300.640 29.433 0.115 o
-6 2 7 1604.110 1672.330 13.020 0.455 o
-6 2 8 143.228 152.047 2.825 50.040 o
-6 2 9 1132.220 1144.400 14.263 0.904 o
-6 2 10 759.769 768.582 22.715 1.630 o
-6 2 11 110.238 118.450 3.899 67.434 o
-6 2 12 103.766 101.425 5.251 61.099 o
-6 4 1 1.544 4.135 2.736 494.143 o
-6 4 2 105.966 104.301 3.499 78.938 o
-6 4 3 737.448 731.971 9.765 2.140 o
-6 4 4 169.647 181.899 4.130 33.702 o
-6 4 5 438.466 433.673 5.754 6.050 o
-6 4 6 304.170 319.962 4.230 11.965 o
-6 4 7 153.767 179.973 3.579 39.324 o
-6 4 8 596.560 668.273 9.083 2.970 o
-6 4 9 1777.490 1861.250 27.622 0.350 o
-6 4 10 1679.180 1719.050 25.012 0.400 o
-6 4 11 162.969 164.792 5.797 31.945 o
-6 4 12 95.488 74.865 5.777 63.929 o
-6 6 1 156.877 161.547 5.940 32.901 o
-6 6 2 65.828 70.939 4.863 97.211 o
-6 6 3 23.678 21.377 3.820 226.012 o
-6 6 4 107.464 114.504 4.616 62.947 o
-6 6 5 3.321 2.768 2.700 505.570 o
-6 6 6 2.098 2.333 2.884 445.291 o
-6 6 7 25.162 21.913 3.522 257.368 o
-6 6 8 1210.170 1313.850 106.754 0.231 o
-6 6 9 65.767 73.424 3.604 133.136 o
-6 6 10 512.993 520.006 12.153 3.892 o
-6 6 11 317.244 264.975 11.087 9.345 o
-6 8 1 191.068 185.404 14.851 11.243 o
-6 8 2 1826.490 1899.040 55.012 0.278 o
-6 8 3 0.854 -0.568 3.933 240.452 o
-6 8 4 8.122 12.713 3.931 234.760 o
-6 8 5 93.668 101.040 3.698 86.934 o
-6 8 6 1639.340 1809.860 41.295 0.357 o
-6 8 7 197.199 200.684 5.499 24.547 o
-6 8 8 230.335 246.342 7.698 16.181 o
-6 8 9 0.193 2.059 2.418 635.510 o
-6 10 1 398.291 364.401 9.916 6.699 o
-6 10 2 5.458 4.038 2.899 435.618 o
-6 10 3 81.076 85.585 2.940 122.862 o
-6 10 4 196.488 197.439 8.497 19.416 o
-6 10 5 27.116 25.116 2.436 444.014 o
-6 10 6 29.079 28.997 2.317 449.093 o
-6 10 7 329.312 286.039 11.495 8.543 o
-5 1 1 11.329 13.859 1.840 933.477 o
-5 1 2 677.496 649.216 5.978 2.673 o
-5 1 3 4795.570 4910.410 38.288 0.052 o
-5 1 4 16.630 14.727 1.338 1344.840 o
-5 1 5 154.692 150.336 2.397 47.335 o
-5 1 6 0.084 1.976 1.482 1687.420 o
-5 1 7 244.378 252.583 2.784 19.052 o
-5 1 8 722.442 733.642 7.160 2.251 o
-5 1 9 480.221 498.724 5.808 4.933 o
-5 1 10 1344.320 1421.140 18.273 0.618 o
-5 1 11 4.630 4.654 3.981 232.974 o
-5 1 12 3.476 -8.053 6.885 78.431 o
-5 3 1 631.813 609.757 10.709 2.862 o
-5 3 2 209.099 197.502 4.226 25.199 o
-5 3 3 1451.870 1454.030 19.907 0.548 o
-5 3 4 5288.300 5414.300 47.685 0.042 o
-5 3 5 455.829 467.204 7.181 5.351 o
-5 3 6 83.815 87.621 2.176 134.439 o
-5 3 7 132.611 134.488 2.781 59.029 o
-5 3 8 1010.630 1096.380 11.380 1.093 o
-5 3 9 865.580 892.832 13.790 1.482 o
-5 3 10 143.782 148.674 4.551 43.062 o
-5 3 11 331.639 348.763 7.082 9.347 o
-5 3 12 58.043 57.158 12.458 22.420 o
-5 5 1 216.303 226.692 9.683 15.351 o
-5 5 2 252.107 244.924 10.037 12.734 o
-5 5 3 356.855 363.313 9.813 7.593 o
-5 5 4 516.761 539.404 7.774 4.147 o
-5 5 5 32.566 37.440 2.331 395.927 o
-5 5 6 722.886 732.944 9.645 2.195 o
-5 5 7 69.352 67.170 3.460 137.469 o
-5 5 8 9.292 11.042 3.768 254.617 o
-5 5 9 341.274 309.138 9.588 8.733 o
-5 5 10 21.748 27.366 3.330 284.658 o
-5 5 11 226.192 224.806 6.029 19.271 o
-5 7 1 350.243 357.434 18.945 5.036 o
-5 7 2 234.008 230.142 9.668 14.314 o
-5 7 3 116.198 117.002 5.577 50.597 o
-5 7 4 20.393 23.160 4.011 209.916 o
-5 7 5 2463.430 2776.530 34.581 0.176 o
-5 7 6 7.832 7.465 3.191 355.757 o
-5 7 7 6.717 10.059 5.986 103.060 o
-5 7 8 545.350 572.016 22.768 2.561 o
-5 7 9 4.177 3.964 2.636 527.936 o
-5 7 10 8.794 8.999 3.413 310.246 o
-5 9 1 119.044 126.406 6.673 41.053 o
-5 9 2 1028.210 964.731 26.015 0.992 o
-5 9 3 8.017 5.512 5.041 145.042 o
-5 9 4 242.140 236.790 7.664 15.751 o
-5 9 5 2.704 5.033 2.758 484.079 o
-5 9 6 291.171 297.424 8.273 11.212 o
-5 9 7 285.959 283.101 7.185 12.381 o
-5 9 8 18.967 17.973 2.253 584.851 o
-5 11 1 153.605 144.770 6.684 32.321 o
-5 11 2 219.667 189.370 8.301 18.224 o
-5 11 3 80.636 75.891 5.630 72.153 o
-5 11 4 306.124 287.560 9.657 10.091 o
-4 0 2 7782.300 8025.980 96.184 0.019 o
-4 0 4 253.869 235.184 3.159 18.762 o
-4 0 6 2340.020 2430.330 25.419 0.211 o
-4 0 8 129.833 144.703 3.746 52.699 o
-4 0 10 491.808 506.378 9.860 4.386 o
-4 2 1 2608.060 2281.140 29.458 0.188 o
-4 2 2 16270.400 16619.300 169.568 0.004 o
-4 2 3 5.929 5.080 1.394 1762.800 o
-4 2 4 1023.800 1093.280 8.101 1.098 o
-4 2 5 2301.950 2299.590 19.914 0.227 o
-4 2 6 1336.400 1436.570 10.911 0.641 o
-4 2 7 6.697 10.686 1.793 1059.510 o
-4 2 8 574.347 604.490 6.199 3.454 o
-4 2 9 2.437 15.111 2.615 527.402 o
-4 2 10 53.123 49.492 4.121 144.325 o
-4 2 11 184.177 190.934 4.763 28.621 o
-4 2 12 2.583 11.145 6.244 95.091 o
-4 4 1 485.285 469.143 9.274 4.725 o
-4 4 2 47.140 44.130 2.946 237.127 o
-4 4 3 1241.740 1216.240 16.291 0.763 o
-4 4 4 103.056 98.507 2.602 94.934 o
-4 4 5 707.522 747.005 8.238 2.261 o
-4 4 6 2763.780 2970.040 29.830 0.148 o
-4 4 7 797.448 787.754 12.832 1.789 o
-4 4 8 6.289 7.648 3.250 345.170 o
-4 4 9 0.377 12.653 3.287 340.825 o
-4 4 10 253.080 277.239 8.052 13.577 o
-4 4 11 766.793 802.003 15.739 1.782 o
-4 4 12 57.781 59.694 5.543 89.080 o
-4 6 1 469.534 465.070 12.528 4.514 o
-4 6 2 14.245 16.074 4.643 166.033 o
-4 6 3 201.563 193.619 7.456 20.951 o
-4 6 4 2195.840 2378.950 34.607 0.224 o
-4 6 5 899.965 958.886 16.046 1.318 o
-4 6 6 16.530 16.953 3.100 349.182 o
-4 6 7 7.983 7.424 3.274 338.260 o
-4 6 8 75.125 82.756 8.793 38.559 o
-4 6 9 31.841 38.078 2.869 306.622 o
-4 6 10 46.020 47.369 3.114 221.377 o
-4 6 11 80.392 68.680 5.835 70.631 o
-4 8 1 126.878 120.024 7.092 37.683 o
-4 8 2 19.458 28.788 8.729 47.709 o
-4 8 3 5.546 7.157 4.582 175.673 o
-4 8 4 8.049 4.067 4.134 214.977 o
-4 8 5 678.633 723.089 13.156 2.277 o
-4 8 6 4.362 4.276 4.855 157.178 o
-4 8 7 78.512 82.260 4.645 89.021 o
-4 8 8 3.320 5.006 3.144 372.964 o
-4 8 9 28.602 25.876 2.694 374.838 o
-4 10 1 518.423 464.593 12.089 4.094 o
-4 10 2 242.175 236.724 12.456 11.186 o
-4 10 3 22.602 20.916 2.709 409.587 o
-4 10 4 916.549 933.710 25.920 1.144 o
-4 10 5 160.046 158.891 3.910 39.460 o
-4 10 6 63.537 59.389 2.827 181.954 o
-4 10 7 207.490 152.807 37.841 2.413 o
-3 1 1 1795.340 1859.230 25.947 0.349 o
-3 1 2 16950.000 16569.600 122.260 0.004 o
-3 1 3 14629.700 15219.800 100.821 0.006 o
-3 1 4 1.386 3.376 1.212 2469.010 o
-3 1 5 1044.610 1089.050 8.518 1.071 o
-3 1 6 513.555 524.554 4.567 4.455 o
-3 1 7 2454.400 2543.410 19.520 0.195 o
-3 1 8 1197.910 1222.020 9.788 0.826 o
-3 1 9 1724.910 1791.460 17.174 0.390 o
-3 1 10 0.502 3.434 2.850 456.861 o
-3 1 11 225.782 222.892 5.206 20.378 o
-3 1 12 6.103 3.093 7.177 72.053 o
-3 3 1 9074.260 9398.220 113.405 0.014 o
-3 3 2 1887.350 1857.090 20.364 0.336 o
-3 3 3 858.514 916.388 10.891 1.515 o
-3 3 4 261.595 269.804 2.828 16.734 o
-3 3 5 976.091 997.387 10.923 1.220 o
-3 3 6 3047.630 3144.990 25.638 0.127 o
-3 3 7 342.715 344.297 5.539 9.521 o
-3 3 8 190.719 210.674 4.372 26.720 o
-3 3 9 1380.650 1425.610 15.732 0.605 o
-3 3 10 128.962 130.159 5.298 46.371 o
-3 3 11 64.588 69.666 3.409 144.631 o
-3 3 12 25.559 24.741 6.302 88.686 o
-3 5 1 0.472 3.512 6.427 90.058 o
-3 5 2 93.801 92.079 10.620 26.543 o
-3 5 3 96.728 86.386 4.722 74.780 o
-3 5 4 305.532 327.606 6.175 11.017 o
-3 5 5 228.545 239.968 4.641 19.843 o
-3 5 6 463.715 514.795 7.722 4.873 o
-3 5 7 45.088 46.432 3.166 220.671 o
-3 5 8 274.197 294.377 7.407 12.539 o
-3 5 9 1240.730 1299.170 41.364 0.570 o
-3 5 10 173.680 183.718 5.976 28.064 o
-3 5 11 326.448 314.064 9.846 8.972 o
-3 7 1 88.681 92.024 6.368 56.352 o
-3 7 2 99.768 81.997 7.021 48.281 o
-3 7 3 828.522 888.449 17.658 1.490 o
-3 7 4 0.041 2.402 3.200 363.084 o
-3 7 5 366.675 363.984 6.669 8.211 o
-3 7 6 0.032 -0.003 3.461 310.695 o
-3 7 7 235.647 246.067 5.669 17.903 o
-3 7 8 23.731 25.128 3.607 246.654 o
-3 7 9 0.357 0.933 2.524 583.460 o
-3 7 10 29.509 28.159 3.049 304.644 o
-3 9 1 233.021 227.176 15.405 9.269 o
-3 9 2 334.121 310.400 11.037 8.319 o
-3 9 3 171.715 183.724 8.686 21.771 o
-3 9 4 234.149 251.411 8.066 15.382 o
-3 9 5 130.230 142.295 3.706 53.257 o
-3 9 6 170.167 175.532 4.965 32.043 o
-3 9 7 229.137 225.069 5.717 19.354 o
-3 9 8 182.857 179.660 6.908 24.835 o
-3 11 1 57.501 53.921 3.474 166.404 o
-3 11 2 3.243 2.821 2.312 687.538 o
-3 11 3 276.899 274.471 9.790 11.292 o
-3 11 4 90.856 91.819 2.879 107.693 o
-3 11 5 199.250 172.542 5.825 25.527 o
-2 0 2 35265.800 38641.000 376.447 0.001 o
-2 0 4 5642.350 6002.900 49.393 0.036 o
-2 0 6 244.878 253.621 4.347 17.935 o
-2 0 8 8407.940 8960.060 109.341 0.016 o
-2 0 10 217.110 247.071 6.399 18.645 o
-2 2 1 3744.320 3556.190 70.850 0.081 o
-2 2 2 4374.490 4546.030 44.539 0.061 o
-2 2 3 8801.490 8831.790 66.999 0.016 o
-2 2 4 4520.750 4752.170 31.719 0.057 o
-2 2 5 3149.760 3294.810 26.679 0.118 o
-2 2 6 8315.960 8629.400 64.072 0.017 o
-2 2 7 45.846 46.667 1.860 355.350 o
-2 2 8 265.052 280.312 3.839 15.599 o
-2 2 9 1679.220 1800.720 18.672 0.400 o
-2 2 10 326.082 335.671 7.390 9.635 o
-2 2 11 624.194 662.471 10.626 2.764 o
-2 2 12 11.640 15.405 6.360 90.515 o
-2 4 1 8419.790 7664.780 121.375 0.017 o
-2 4 2 0.011 -0.714 2.587 556.309 o
-2 4 3 0.430 2.530 2.247 734.614 o
-2 4 4 951.941 1025.120 15.370 1.190 o
-2 4 5 975.146 960.551 10.260 1.257 o
-2 4 6 330.574 355.536 4.921 9.913 o
-2 4 7 2.274 2.122 2.515 584.435 o
-2 4 8 349.133 377.640 6.074 8.656 o
-2 4 9 364.667 398.039 11.092 6.714 o
-2 4 10 1104.820 1154.330 19.080 0.891 o
-2 4 11 188.844 197.630 5.032 26.805 o
-2 4 12 240.453 220.452 9.978 13.907 o
-2 6 1 3.366 10.047 4.875 155.516 o
-2 6 2 224.244 226.572 7.849 17.119 o
-2 6 3 2289.490 2343.830 70.230 0.177 o
-2 6 4 2210.320 2375.640 34.347 0.223 o
-2 6 5 35.201 46.036 3.103 253.631 o
-2 6 6 625.433 651.941 9.438 2.836 o
-2 6 7 518.576 563.497 9.796 3.866 o
-2 6 8 739.813 731.396 17.627 1.898 o
-2 6 9 1.025 -0.259 3.189 365.626 o
-2 6 10 105.480 109.855 3.889 72.932 o
-2 6 11 46.240 49.113 3.613 182.564 o
-2 8 1 1445.720 1523.420 48.519 0.418 o
-2 8 2 21.910 36.642 6.839 75.518 o
-2 8 3 101.043 99.382 6.765 47.999 o
-2 8 4 717.496 739.227 15.090 2.041 o
-2 8 5 1210.240 1288.110 19.545 0.742 o
-2 8 6 712.637 777.492 17.809 1.904 o
-2 8 7 135.087 144.562 4.260 47.941 o
-2 8 8 474.280 500.795 19.972 3.353 o
-2 8 9 84.450 84.078 4.034 95.853 o
-2 10 1 4.082 2.986 4.054 225.243 o
-2 10 2 492.976 445.754 19.763 3.432 o
-2 10 3 1.139 1.848 2.833 462.561 o
-2 10 4 152.181 162.027 5.408 35.710 o
-2 10 5 171.062 175.181 4.178 34.000 o
-2 10 6 0.113 1.603 1.993 934.938 o
-2 10 7 2.131 0.911 3.114 382.689 o
-2 12 1 155.322 145.412 7.294 29.789 o
-1 1 1 8581.310 9284.490 83.838 0.015 o
-1 1 2 8060.630 8066.850 55.676 0.019 o
-1 1 3 1135.250 1223.180 7.868 0.892 o
-1 1 4 4620.930 4525.600 29.633 0.058 o
-1 1 5 86.942 89.069 1.702 136.723 o
-1 1 6 209.893 217.853 2.396 25.685 o
-1 1 7 49.902 45.738 1.626 358.843 o
-1 1 8 73.440 73.878 2.262 166.083 o
-1 1 9 168.066 183.214 3.483 35.493 o
-1 1 10 40.663 35.569 2.981 266.388 o
-1 1 11 517.963 510.996 9.490 4.137 o
-1 1 12 195.568 207.090 11.028 15.237 o
-1 3 1 28.237 28.105 1.533 728.287 o
-1 3 2 605.428 633.491 8.813 3.033 o
-1 3 3 317.483 340.484 4.046 10.951 o
-1 3 4 23970.000 24119.300 187.183 0.002 o
-1 3 5 1694.540 1747.240 15.797 0.408 o
-1 3 6 44.213 48.320 1.849 362.254 o
-1 3 7 241.199 241.818 3.881 19.169 o
-1 3 8 3886.780 4133.610 39.692 0.076 o
-1 3 9 569.857 586.489 10.162 3.351 o
-1 3 10 153.060 159.614 5.946 33.794 o
-1 3 11 451.950 449.542 12.521 4.788 o
-1 3 12 902.764 869.439 31.451 1.094 o
-1 5 1 90.882 92.287 5.993 59.753 o
-1 5 2 658.217 606.941 14.460 2.551 o
-1 5 3 1800.140 1893.060 58.352 0.275 o
-1 5 4 1563.430 1620.460 25.927 0.451 o
-1 5 5 228.726 250.697 4.119 19.768 o
-1 5 6 42.071 44.512 3.046 242.029 o
-1 5 7 1309.640 1441.810 18.678 0.631 o
-1 5 8 15.531 13.581 3.503 283.486 o
-1 5 9 542.645 550.460 13.681 3.408 o
-1 5 10 177.347 184.718 4.610 30.711 o
-1 5 11 13.426 15.759 2.981 384.549 o
-1 7 1 701.021 762.971 21.930 1.804 o
-1 7 2 23.245 17.905 5.434 119.308 o
-1 7 3 236.642 241.638 8.461 15.119 o
-1 7 4 57.121 61.109 3.794 146.188 o
-1 7 5 1327.260 1474.580 28.232 0.569 o
-1 7 6 68.344 66.227 4.171 116.012 o
-1 7 7 12.139 8.713 3.295 327.476 o
-1 7 8 127.588 146.165 4.914 46.574 o
-1 7 9 49.823 51.400 2.861 225.765 o
-1 7 10 9.898 7.163 2.572 533.527 o
-1 9 1 530.330 475.985 21.969 2.904 o
-1 9 2 218.113 212.263 8.994 16.558 o
-1 9 3 191.028 189.899 8.781 19.658 o
-1 9 4 284.209 270.500 8.470 11.948 o
-1 9 5 391.346 435.919 7.310 6.682 o
-1 9 6 13.204 16.071 2.753 445.041 o
-1 9 7 24.549 25.799 3.069 320.279 o
-1 9 8 124.998 117.439 6.778 40.100 o
-1 11 1 18.037 19.851 3.310 304.058 o
-1 11 2 97.968 85.292 3.662 90.448 o
-1 11 3 48.226 44.680 2.291 296.990 o
-1 11 4 124.745 111.138 9.067 29.216 o
-1 11 5 69.410 68.332 2.710 164.492 o
0 0 2 30216.100 32778.400 285.936 0.001 o
0 0 4 14551.400 15393.600 130.208 0.005 o
0 0 6 9.274 10.386 2.311 647.673 o
0 0 8 1219.890 1256.220 15.354 0.770 o
0 0 10 1476.190 1493.840 24.206 0.514 o
0 2 0 17089.800 16299.900 275.726 0.004 o
0 2 1 2427.110 2205.010 21.720 0.216 o
0 2 2 32445.600 33815.700 269.330 0.001 o
0 2 3 1356.990 1340.850 9.704 0.661 o
0 2 4 4012.860 4157.800 26.801 0.074 o
0 2 5 211.014 212.035 2.651 25.730 o
0 2 6 424.463 435.174 4.196 6.456 o
0 2 7 123.040 122.953 2.434 69.963 o
0 2 8 72.234 75.011 2.356 164.317 o
0 2 9 239.511 248.383 4.851 18.227 o
0 2 10 62.385 54.722 3.900 138.969 o
0 2 11 1197.510 1220.990 19.895 0.775 o
0 2 12 373.053 377.752 18.964 4.721 o
0 4 0 12.985 15.483 6.062 99.239 o
0 4 1 7157.160 6890.540 117.447 0.023 o
0 4 2 7165.660 7295.700 99.701 0.022 o
0 4 3 26.364 24.498 2.949 337.540 o
0 4 4 3695.510 3990.460 61.105 0.079 o
0 4 5 120.841 122.291 2.953 68.006 o
0 4 6 123.353 126.687 2.868 65.751 o
0 4 7 267.149 273.847 4.640 15.244 o
0 4 8 401.186 424.724 6.993 6.652 o
0 4 9 1171.290 1224.790 20.430 0.791 o
0 4 10 356.214 375.336 7.788 8.049 o
0 4 11 24.753 28.378 3.976 204.809 o
0 4 12 42.521 31.384 3.702 198.478 o
0 6 0 3558.030 3581.160 88.689 0.080 o
0 6 1 4.261 5.086 3.982 232.997 o
0 6 2 1431.080 1515.610 34.691 0.486 o
0 6 3 437.370 454.610 11.954 5.018 o
0 6 4 6574.990 7348.620 129.651 0.024 o
0 6 5 254.966 248.214 4.660 17.085 o
0 6 6 177.852 194.177 4.515 29.967 o
0 6 7 726.762 783.103 13.232 1.997 o
0 6 8 907.628 996.432 33.430 0.984 o
0 6 9 80.314 82.417 3.747 106.653 o
0 6 10 329.874 323.711 10.503 8.476 o
0 6 11 72.708 62.900 4.043 117.060 o
0 8 0 1911.220 1617.740 58.760 0.278 o
0 8 1 712.627 634.632 25.966 1.766 o
0 8 2 2842.730 2728.640 96.047 0.113 o
0 8 3 132.425 125.898 6.054 41.563 o
0 8 4 498.277 570.403 25.033 2.554 o
0 8 5 19.113 22.932 3.315 297.621 o
0 8 6 70.303 87.432 5.954 69.082 o
0 8 7 1.734 2.152 2.814 468.001 o
0 8 8 242.494 256.540 11.107 11.965 o
0 8 9 14.319 11.224 2.459 551.329 o
0 10 1 3.378 -0.026 4.170 213.497 o
0 10 2 502.793 463.404 16.331 3.732 o
0 10 3 152.365 137.980 4.514 42.278 o
0 10 4 52.542 50.061 3.122 201.365 o
0 10 5 28.625 27.615 2.740 361.912 o
0 10 6 108.082 103.300 3.582 76.833 o
0 10 7 3.845 3.142 2.612 538.700 o
0 12 0 417.292 376.543 14.880 5.178 o
0 12 1 263.295 234.136 7.240 14.895 o
1 1 0 9443.600 8273.440 114.111 0.014 o
1 1 1 5451.700 5867.250 47.946 0.038 o
1 1 2 6514.750 6723.140 42.241 0.028 o
1 1 3 8965.760 9562.740 58.200 0.014 o
1 1 4 704.324 683.863 4.896 2.477 o
1 1 5 1191.800 1227.660 9.311 0.831 o
1 1 6 2044.110 2079.710 17.630 0.284 o
1 1 7 1677.810 1733.460 14.310 0.417 o
1 1 8 0.713 4.488 1.866 1057.990 o
1 1 9 12.694 15.469 2.391 577.068 o
1 1 10 207.794 207.054 3.723 25.385 o
1 1 11 47.908 50.386 4.462 134.363 o
1 1 12 132.389 150.956 9.453 24.958 o
1 3 0 12043.400 10727.900 148.367 0.009 o
1 3 1 8283.780 8418.280 100.059 0.017 o
1 3 2 2392.620 2291.730 25.040 0.213 o
1 3 3 454.595 472.467 5.441 5.505 o
1 3 4 1138.670 1170.590 12.013 0.897 o
1 3 5 595.381 560.425 6.323 3.457 o
1 3 6 239.312 246.132 3.224 19.613 o
1 3 7 1658.060 1722.620 15.861 0.423 o
1 3 8 244.784 251.813 3.676 18.505 o
1 3 9 5.579 7.912 3.052 390.943 o
1 3 10 144.912 155.934 7.713 29.062 o
1 3 11 860.984 848.623 14.290 1.530 o
1 3 12 588.421 577.863 12.521 3.108 o
1 5 0 219.755 213.846 6.046 20.383 o
1 5 1 213.920 211.172 6.686 20.177 o
1 5 2 404.902 381.329 9.102 6.598 o
1 5 3 978.405 1031.250 22.066 1.065 o
1 5 4 320.588 330.745 5.845 10.474 o
1 5 5 177.642 194.157 3.788 31.541 o
1 5 6 847.544 880.275 12.069 1.562 o
1 5 7 1114.660 1234.460 16.225 0.865 o
1 5 8 0.088 -0.013 3.613 285.093 o
1 5 9 2043.790 2145.940 44.177 0.248 o
1 5 10 123.232 125.009 4.292 56.125 o
1 5 11 68.110 64.782 3.059 156.582 o
1 7 0 680.075 686.222 17.258 2.174 o
1 7 1 1150.970 1180.510 28.063 0.764 o
1 7 2 639.021 636.918 46.769 1.086 o
1 7 3 831.994 855.257 29.474 1.237 o
1 7 4 488.619 498.030 15.573 3.801 o
1 7 5 605.047 676.135 9.752 2.869 o
1 7 6 0.024 1.168 3.523 299.755 o
1 7 7 125.447 128.692 4.767 51.200 o
1 7 8 77.318 89.272 4.635 87.605 o
1 7 9 9.535 6.193 3.098 375.333 o
1 7 10 171.388 169.151 11.185 17.293 o
1 9 0 137.117 112.989 7.200 35.854 o
1 9 1 396.337 340.097 11.838 6.466 o
1 9 2 8.598 3.411 5.223 135.318 o
1 9 3 89.504 96.638 6.787 51.168 o
1 9 4 404.262 391.559 10.608 6.193 o
1 9 5 4.790 6.142 2.674 509.722 o
1 9 6 60.166 62.299 3.040 175.455 o
1 9 7 51.177 50.370 2.889 221.260 o
1 9 8 334.303 320.189 7.759 9.482 o
1 11 0 8.055 9.456 2.650 506.478 o
1 11 1 3.170 2.682 3.061 394.378 o
1 11 2 115.138 102.157 3.736 70.946 o
1 11 3 76.797 77.105 5.150 82.047 o
1 11 4 5.557 4.177 2.236 723.953 o
1 11 5 40.923 38.093 2.674 298.095 o
2 0 0 798.642 687.867 16.752 1.822 o
2 0 2 4891.060 5329.220 57.027 0.047 o
2 0 4 448.348 450.010 4.485 5.866 o
2 0 6 4486.830 4662.820 56.563 0.057 o
2 0 8 1305.500 1346.400 16.392 0.672 o
2 0 10 256.978 253.245 7.242 14.696 o
2 2 0 5.831 3.773 2.019 881.458 o
2 2 1 9652.630 9185.360 127.249 0.013 o
2 2 2 876.864 963.820 9.054 1.447 o
2 2 3 10361.400 9877.390 72.653 0.012 o
2 2 4 57.359 57.351 1.410 294.069 o
2 2 5 1074.370 1084.420 11.254 1.020 o
2 2 6 147.356 145.106 2.454 51.115 o
2 2 7 261.193 272.504 3.073 16.550 o
2 2 8 381.814 398.591 4.607 7.762 o
2 2 9 20.397 22.320 2.572 452.714 o
2 2 10 995.071 978.114 18.475 1.124 o
2 2 11 56.497 78.074 4.468 112.700 o
2 2 12 27.244 29.234 6.594 80.588 o
2 4 0 312.127 304.010 8.041 10.403 o
2 4 1 0.677 6.060 3.637 280.348 o
2 4 2 4198.700 4199.820 54.421 0.066 o
2 4 3 484.139 480.728 7.662 4.837 o
2 4 4 97.097 102.480 3.490 86.592 o
2 4 5 721.311 720.937 8.807 2.245 o
2 4 6 462.391 507.046 6.133 5.086 o
2 4 7 0.029 1.828 2.393 649.026 o
2 4 8 461.876 492.477 7.345 5.077 o
2 4 9 88.052 90.615 5.259 70.674 o
2 4 10 146.418 154.299 4.972 39.714 o
2 4 11 141.687 135.237 4.055 48.315 o
2 4 12 154.200 125.106 7.294 31.511 o
2 6 0 1414.340 1435.170 30.657 0.527 o
2 6 1 9.266 5.859 4.252 202.426 o
2 6 2 851.804 892.747 22.127 1.347 o
2 6 3 118.030 113.709 4.398 60.143 o
2 6 4 432.523 480.975 8.352 5.445 o
2 6 5 148.592 154.191 4.100 42.727 o
2 6 6 1586.400 1726.520 24.503 0.429 o
2 6 7 551.833 557.389 8.990 3.671 o
2 6 8 0.172 5.374 5.831 109.349 o
2 6 9 182.258 193.408 5.470 27.214 o
2 6 10 111.026 115.565 4.974 57.762 o
2 6 11 4.415 4.551 4.085 221.535 o
2 8 0 2.832 4.867 4.658 170.910 o
2 8 1 67.284 53.917 8.519 43.632 o
2 8 2 92.382 95.113 9.278 32.776 o
2 8 3 8.797 5.009 4.325 196.165 o
2 8 4 520.873 581.800 19.898 2.891 o
2 8 5 496.672 497.273 9.029 4.465 o
2 8 6 378.230 395.473 12.137 6.229 o
2 8 7 442.062 444.335 12.116 4.998 o
2 8 8 1.048 1.756 3.046 400.258 o
2 8 9 28.218 26.724 2.649 384.016 o
2 10 0 0.440 3.384 7.411 67.745 o
2 10 1 368.512 328.554 9.477 7.829 o
2 10 2 271.217 262.919 17.081 7.258 o
2 10 3 59.218 55.351 4.828 108.888 o
2 10 4 194.940 180.768 7.623 21.917 o
2 10 5 48.382 48.560 4.547 131.159 o
2 10 6 91.147 88.355 4.375 82.933 o
2 10 7 10.586 11.989 3.188 348.731 o
2 12 0 9.108 7.921 2.708 484.955 o
2 12 1 98.248 86.315 3.992 84.623 o
3 1 0 11835.500 10445.100 250.144 0.008 o
3 1 1 1184.480 1198.220 17.583 0.810 o
3 1 2 1208.330 1167.700 10.461 0.839 o
3 1 3 3599.890 3675.160 27.307 0.092 o
3 1 4 433.356 447.136 3.921 6.200 o
3 1 5 236.549 248.447 3.221 19.779 o
3 1 6 1334.440 1408.180 10.979 0.651 o
3 1 7 17.252 17.409 1.754 885.495 o
3 1 8 339.814 349.541 4.026 9.897 o
3 1 9 265.187 279.610 4.052 15.505 o
3 1 10 1543.390 1568.730 21.434 0.480 o
3 1 11 54.132 47.472 4.335 134.877 o
3 1 12 44.189 40.613 6.885 69.515 o
3 3 0 89.518 86.688 2.663 116.604 o
3 3 1 4351.540 4216.740 59.423 0.062 o
3 3 2 530.206 485.291 6.592 4.369 o
3 3 3 1612.700 1675.420 15.520 0.447 o
3 3 4 28.989 27.556 1.839 600.141 o
3 3 5 241.013 242.030 4.477 18.697 o
3 3 6 829.872 835.427 8.444 1.714 o
3 3 7 21.957 26.031 2.371 492.165 o
3 3 8 123.854 129.918 3.127 62.827 o
3 3 9 1501.720 1537.500 17.668 0.513 o
3 3 10 13.395 12.497 4.035 219.386 o
3 3 11 2.980 -2.945 3.167 369.627 o
3 3 12 4.969 9.432 4.116 217.011 o
3 5 0 77.298 69.023 5.705 74.031 o
3 5 1 1702.160 1717.900 35.688 0.368 o
3 5 2 4275.390 4176.790 83.572 0.061 o
3 5 3 140.576 139.149 6.216 37.328 o
3 5 4 68.259 69.074 3.433 138.651 o
3 5 5 48.620 56.164 2.826 225.067 o
3 5 6 646.091 681.369 9.206 2.658 o
3 5 7 1098.820 1182.860 14.757 0.915 o
3 5 8 7.316 8.447 4.181 209.582 o
3 5 9 48.554 52.224 4.199 144.520 o
3 5 10 66.617 73.448 4.083 116.728 o
3 5 11 18.585 19.660 3.470 278.460 o
3 7 0 2696.870 2776.420 70.390 0.136 o
3 7 1 251.327 266.713 15.861 8.207 o
3 7 2 1248.650 1305.210 33.539 0.621 o
3 7 3 112.473 111.843 5.461 53.688 o
3 7 4 273.541 288.376 7.824 12.447 o
3 7 5 359.705 398.863 6.617 7.949 o
3 7 6 103.335 115.687 4.161 69.495 o
3 7 7 117.418 113.266 7.451 38.108 o
3 7 8 25.845 30.896 3.238 283.541 o
3 7 9 51.594 54.920 5.180 103.701 o
3 7 10 21.986 14.837 5.660 111.279 o
3 9 0 108.153 96.422 6.808 46.238 o
3 9 1 359.752 331.837 11.697 7.266 o
3 9 2 128.116 109.131 7.115 38.378 o
3 9 3 117.519 107.544 5.925 49.002 o
3 9 4 19.311 25.548 4.703 156.536 o
3 9 5 15.097 17.540 2.972 379.858 o
3 9 6 123.810 126.168 4.190 56.361 o
3 9 7 274.863 263.622 7.206 13.417 o
3 9 8 0.314 -1.168 3.452 312.216 o
3 11 0 6.056 6.084 2.616 529.339 o
3 11 1 133.507 142.634 5.328 43.053 o
3 11 2 144.829 138.969 6.428 35.515 o
3 11 3 0.757 1.121 2.076 860.996 o
3 11 4 0.723 2.980 2.310 694.017 o
3 11 5 1.468 3.501 3.735 266.091 o
4 0 0 35942.500 32212.600 770.092 0.001 o
4 0 2 1618.540 1602.120 19.809 0.450 o
4 0 4 3309.670 3406.420 31.015 0.107 o
4 0 6 15.727 16.610 2.469 526.001 o
4 0 8 73.099 78.323 3.157 133.695 o
4 0 10 1637.120 1675.880 42.540 0.370 o
4 2 0 7.095 9.135 3.534 291.445 o
4 2 1 1163.390 1092.340 13.611 0.903 o
4 2 2 13.017 12.400 1.545 1221.330 o
4 2 3 3046.730 3130.810 24.833 0.127 o
4 2 4 158.635 155.734 2.762 43.928 o
4 2 5 7212.490 7271.810 87.700 0.022 o
4 2 6 42.989 46.238 2.002 356.605 o
4 2 7 97.712 93.087 2.299 108.045 o
4 2 8 0.038 2.756 2.206 762.261 o
4 2 9 44.359 44.730 2.848 253.970 o
4 2 10 155.985 142.173 8.694 25.364 o
4 2 11 329.198 318.820 10.765 8.449 o
4 2 12 583.274 550.897 21.065 2.583 o
4 4 0 523.212 504.341 10.043 4.070 o
4 4 1 56.239 53.507 4.211 134.432 o
4 4 2 1429.610 1462.030 21.211 0.553 o
4 4 3 6.661 7.325 2.059 832.828 o
4 4 4 0.119 0.856 2.330 684.931 o
4 4 5 453.685 467.048 6.577 5.449 o
4 4 6 732.964 769.982 8.280 2.120 o
4 4 7 123.557 133.925 3.414 60.029 o
4 4 8 135.994 141.199 3.831 50.482 o
4 4 9 2074.130 2135.350 34.091 0.258 o
4 4 10 0.046 -2.124 3.759 263.391 o
4 4 11 67.364 64.021 3.638 136.163 o
4 6 0 46.420 52.637 6.986 65.847 o
4 6 1 48.604 45.223 4.512 134.034 o
4 6 2 244.900 237.413 7.167 16.046 o
4 6 3 350.047 349.775 9.384 8.048 o
4 6 4 8.946 10.239 3.395 312.408 o
4 6 5 2742.320 2916.900 34.518 0.149 o
4 6 6 1155.940 1282.200 15.862 0.809 o
4 6 7 1109.430 1170.970 15.621 0.904 o
4 6 8 0.660 1.327 4.446 188.162 o
4 6 9 282.063 297.116 6.012 12.890 o
4 6 10 44.543 37.422 3.264 224.717 o
4 8 0 7.032 6.500 4.642 170.888 o
4 8 1 10.774 9.623 5.800 109.145 o
4 8 2 356.060 349.876 16.747 5.610 o
4 8 3 2.139 2.243 5.384 128.195 o
4 8 4 12.592 17.550 5.923 103.756 o
4 8 5 44.804 41.835 3.649 189.181 o
4 8 6 28.933 30.359 3.506 243.641 o
4 8 7 120.762 118.638 4.744 55.084 o
4 8 8 59.529 58.514 3.534 156.209 o
4 8 9 140.147 145.877 14.209 14.064 o
4 10 0 761.782 747.797 30.576 1.391 o
4 10 1 380.628 377.403 12.031 6.365 o
4 10 2 122.888 122.466 8.010 33.462 o
4 10 3 222.960 185.384 6.115 21.411 o
4 10 4 90.099 92.926 4.565 79.123 o
4 10 5 470.637 464.759 13.652 4.349 o
4 10 6 421.885 367.470 21.942 3.802 o
4 12 0 0.136 -0.117 3.851 250.929 o
5 1 0 476.957 391.657 7.618 5.544 o
5 1 1 27694.700 26318.100 409.264 0.002 o
5 1 2 31.505 31.387 1.095 810.723 o
5 1 3 191.185 200.411 3.028 29.626 o
5 1 4 1592.860 1460.540 13.103 0.500 o
5 1 5 14.997 15.163 2.014 754.668 o
5 1 6 579.576 579.388 5.050 3.554 o
5 1 7 483.842 503.194 5.285 4.895 o
5 1 8 319.840 312.740 4.148 11.428 o
5 1 9 2332.700 2353.420 23.069 0.218 o
5 1 10 14.775 16.828 4.936 147.210 o
5 1 11 593.436 587.295 13.509 2.986 o
5 1 12 18.489 14.530 6.477 86.435 o
5 3 0 1596.600 1532.840 28.080 0.448 o
5 3 1 16984.600 17166.700 260.586 0.004 o
5 3 2 2307.420 2169.040 33.773 0.224 o
5 3 3 1263.110 1270.930 19.018 0.713 o
5 3 4 27.575 28.340 1.772 637.947 o
5 3 5 270.268 277.778 4.253 15.111 o
5 3 6 1091.120 1062.750 13.393 0.999 o
5 3 7 1873.320 1913.040 18.860 0.334 o
5 3 8 55.472 58.215 2.942 196.146 o
5 3 9 531.414 558.842 8.369 3.879 o
5 3 10 56.374 53.225 3.571 163.926 o
5 3 11 152.574 145.220 6.840 31.873 o
5 3 12 408.729 357.133 10.047 6.542 o
5 5 0 282.428 273.992 10.503 10.633 o
5 5 1 1389.620 1491.680 122.568 0.176 o
5 5 2 941.488 911.385 23.366 1.171 o
5 5 3 745.154 736.699 11.791 2.053 o
5 5 4 128.999 145.305 3.585 53.822 o
5 5 5 425.531 468.777 6.803 5.847 o
5 5 6 1733.870 1851.800 22.160 0.372 o
5 5 7 1896.490 2009.480 24.012 0.313 o
5 5 8 90.281 95.045 5.666 63.338 o
5 5 9 741.928 769.127 12.338 1.995 o
5 5 10 332.609 338.978 8.945 8.805 o
5 5 11 59.433 47.367 3.343 175.913 o
5 7 0 1791.090 1905.840 66.608 0.255 o
5 7 1 290.264 303.962 10.012 10.154 o
5 7 2 58.731 56.773 5.738 84.876 o
5 7 3 212.629 229.074 7.022 19.011 o
5 7 4 0.061 1.930 3.849 251.116 o
5 7 5 4276.060 4670.320 65.856 0.059 o
5 7 6 20.898 22.309 3.678 245.229 o
5 7 7 32.184 25.956 4.350 168.861 o
5 7 8 0.649 1.146 3.156 373.246 o
5 7 9 65.215 60.328 4.791 103.458 o
5 7 10 69.711 55.844 8.198 46.041 o
5 9 0 665.870 686.590 50.079 0.958 o
5 9 1 0.032 1.500 4.718 167.136 o
5 9 2 7.443 8.183 4.501 181.241 o
5 9 3 299.960 270.973 11.047 9.787 o
5 9 4 25.317 25.545 3.276 286.249 o
5 9 5 58.035 67.445 3.970 133.689 o
5 9 6 483.869 459.007 10.545 4.650 o
5 9 7 863.745 800.211 18.538 1.490 o
5 9 8 20.143 16.105 4.551 169.010 o
5 11 0 0.080 -0.144 2.932 432.948 o
5 11 1 2.000 2.579 2.639 531.311 o
5 11 2 1242.870 1152.230 34.073 0.662 o
5 11 3 4.995 4.412 2.055 855.034 o
5 11 4 28.541 24.251 2.734 370.738 o
6 0 0 833.703 728.672 18.649 1.629 o
6 0 2 43583.600 41720.800 533.138 0.001 o
6 0 4 862.853 860.310 9.373 1.588 o
6 0 6 833.933 845.534 10.077 1.667 o
6 0 8 6606.610 6854.330 88.925 0.026 o
6 0 10 433.741 382.028 17.797 4.399 o
6 2 0 16.972 16.024 1.306 1350.650 o
6 2 1 6424.500 5854.020 74.879 0.030 o
6 2 2 8.276 7.919 1.592 1310.690 o
6 2 3 151.069 144.583 2.475 49.625 o
6 2 4 3371.200 3415.240 29.611 0.105 o
6 2 5 82.175 83.599 2.347 136.853 o
6 2 6 3015.790 3075.030 27.465 0.130 o
6 2 7 0.057 3.006 2.026 903.556 o
6 2 8 496.744 492.966 5.776 4.764 o
6 2 9 36.268 37.256 3.187 253.766 o
6 2 10 915.948 876.777 11.165 1.432 o
6 2 11 563.122 562.659 24.799 2.356 o
6 2 12 9.420 5.193 5.660 115.116 o
6 4 0 20.891 20.519 3.997 212.148 o
6 4 1 12456.400 11461.600 194.507 0.008 o
6 4 2 4351.120 4387.810 56.771 0.061 o
6 4 3 1550.660 1496.530 18.783 0.498 o
6 4 4 1749.100 1890.740 25.215 0.358 o
6 4 5 420.074 417.060 6.004 6.509 o
6 4 6 4276.340 4557.000 52.259 0.062 o
6 4 7 997.892 999.411 11.479 1.180 o
6 4 8 822.970 803.000 9.987 1.753 o
6 4 9 1.372 6.475 5.254 134.485 o
6 4 10 58.078 57.538 4.224 129.659 o
6 4 11 0.098 -5.218 4.558 179.144 o
6 6 0 2257.400 2338.680 48.299 0.205 o
6 6 1 177.505 184.720 5.642 28.220 o
6 6 2 1098.100 1125.500 17.247 0.927 o
6 6 3 908.700 928.061 15.979 1.331 o
6 6 4 4242.850 4653.950 65.609 0.060 o
6 6 5 5.928 19.620 3.127 363.304 o
6 6 6 2420.670 2597.370 30.569 0.191 o
6 6 7 1061.620 1100.790 20.636 0.948 o
6 6 8 106.934 94.619 4.152 73.717 o
6 6 9 145.128 143.360 5.268 40.150 o
6 6 10 125.657 121.224 4.719 52.846 o
6 8 0 86.803 80.341 6.678 55.287 o
6 8 1 128.482 119.320 8.939 28.849 o
6 8 2 1152.570 1171.180 29.048 0.757 o
6 8 3 26.495 21.189 6.039 96.335 o
6 8 4 1401.510 1407.680 25.885 0.561 o
6 8 5 29.380 28.005 4.352 170.429 o
6 8 6 426.080 398.774 9.998 5.903 o
6 8 7 15.408 13.199 3.764 248.099 o
6 8 8 112.741 106.717 6.740 44.377 o
6 8 9 34.347 28.594 3.377 248.206 o
6 10 0 76.704 78.938 5.733 71.620 o
6 10 1 9.488 8.759 4.130 213.473 o
6 10 2 0.013 -1.034 3.492 305.183 o
6 10 3 83.824 87.755 5.846 65.119 o
6 10 4 23.742 16.248 2.501 471.898 o
6 10 5 11.404 11.358 2.527 537.705 o
6 10 6 29.961 25.091 5.777 102.936 o
7 1 0 0.010 1.544 1.508 1631.360 o
7 1 1 4578.750 4120.200 64.535 0.059 o
7 1 2 17.187 16.338 1.306 1337.330 o
7 1 3 870.600 853.922 9.640 1.574 o
7 1 4 403.678 357.518 4.337 7.767 o
7 1 5 7.168 6.445 2.060 831.660 o
7 1 6 34.868 34.337 2.061 447.027 o
7 1 7 868.211 887.068 8.241 1.558 o
7 1 8 842.585 845.276 9.964 1.648 o
7 1 9 15.219 18.517 2.677 455.168 o
7 1 10 116.044 115.448 4.738 57.739 o
7 1 11 29.108 30.866 3.318 264.843 o
7 1 12 182.273 159.825 8.461 22.408 o
7 3 0 4046.070 3596.840 53.822 0.076 o
7 3 1 2889.960 2849.840 40.233 0.140 o
7 3 2 1311.630 1220.960 14.442 0.718 o
7 3 3 5793.000 6039.250 59.349 0.035 o
7 3 4 3916.820 3812.100 39.316 0.079 o
7 3 5 207.310 203.306 3.266 26.314 o
7 3 6 430.311 447.675 9.375 5.572 o
7 3 7 1970.380 2010.490 21.618 0.301 o
7 3 8 42.505 46.002 3.068 236.646 o
7 3 9 305.069 319.976 7.274 10.720 o
7 3 10 120.814 124.142 3.719 61.738 o
7 3 11 15.706 17.608 5.033 141.257 o
7 5 0 1281.700 1312.310 39.491 0.562 o
7 5 1 2845.690 3031.880 75.793 0.119 o
7 5 2 132.639 129.356 4.187 52.074 o
7 5 3 121.126 118.912 3.616 63.743 o
7 5 4 21.547 25.587 2.672 412.871 o
7 5 5 81.225 86.204 3.361 112.425 o
7 5 6 499.162 493.776 7.233 4.619 o
7 5 7 203.953 205.886 5.285 23.710 o
7 5 8 465.507 466.106 8.542 5.071 o
7 5 9 129.394 130.921 4.579 50.575 o
7 5 10 147.594 139.850 5.273 39.947 o
7 5 11 0.291 -1.006 3.481 307.093 o
7 7 0 38.526 39.491 4.247 161.196 o
7 7 1 103.877 106.841 5.083 61.633 o
7 7 2 1510.600 1543.060 42.545 0.422 o
7 7 3 1820.080 1964.070 32.206 0.321 o
7 7 4 53.054 53.656 4.243 136.608 o
7 7 5 62.368 64.419 4.045 127.573 o
7 7 6 495.424 512.067 7.892 4.502 o
7 7 7 13.739 23.702 3.634 260.277 o
7 7 8 18.665 20.075 3.654 253.186 o
7 7 9 0.551 -2.101 5.602 118.593 o
7 9 0 2559.130 2379.580 63.913 0.162 o
7 9 1 22.804 16.895 3.801 232.224 o
7 9 2 1085.480 1003.660 109.701 0.241 o
7 9 3 399.159 358.392 12.419 6.120 o
7 9 4 3.237 3.053 2.992 412.545 o
7 9 5 775.901 834.345 15.439 1.724 o
7 9 6 181.234 183.825 8.840 20.605 o
7 9 7 99.555 95.024 21.765 7.385 o
7 11 0 0.761 2.599 3.512 301.180 o
7 11 1 498.033 475.038 28.636 2.397 o
7 11 2 10.103 10.416 2.386 606.419 o
7 11 3 22.477 19.483 2.813 388.484 o
7 11 4 5.565 -2.743 3.968 235.077 o
8 0 0 65862.300 58003.000 1387.110 0.000 o
8 0 2 17.704 20.157 1.750 858.624 o
8 0 4 46.443 41.736 2.629 274.378 o
8 0 6 309.926 313.694 7.125 10.719 o
8 0 8 615.363 600.055 9.448 3.046 o
8 0 10 20.488 24.763 4.978 140.390 o
8 2 0 8662.550 8412.770 142.845 0.015 o
8 2 1 2329.190 1965.910 42.079 0.225 o
8 2 2 4457.210 4231.430 50.913 0.061 o
8 2 3 0.462 1.595 1.498 1649.430 o
8 2 4 3.151 3.697 1.975 935.982 o
8 2 5 244.428 242.383 4.618 18.254 o
8 2 6 240.755 243.677 3.714 19.247 o
8 2 7 331.858 324.547 4.252 10.632 o
8 2 8 3.076 2.786 2.693 508.618 o
8 2 9 0.911 0.075 2.922 435.573 o
8 2 10 53.454 60.861 4.015 141.648 o
8 2 11 82.829 76.390 5.694 70.083 o
8 2 12 0.632 4.902 4.610 174.833 o
8 4 0 2293.780 2080.820 36.461 0.229 o
8 4 1 2510.810 2374.040 41.463 0.185 o
8 4 2 2917.260 2828.960 49.019 0.135 o
8 4 3 266.281 230.305 4.456 17.040 o
8 4 4 828.010 849.073 9.822 1.682 o
8 4 5 630.660 653.398 8.608 2.835 o
8 4 6 385.702 394.257 8.739 6.926 o
8 4 7 57.452 61.303 3.274 170.039 o
8 4 8 668.413 667.970 9.696 2.564 o
8 4 9 197.678 200.489 6.873 22.033 o
8 4 10 16.590 21.519 4.514 172.232 o
8 4 11 35.992 28.265 4.308 166.469 o
8 6 0 2161.450 2093.830 35.023 0.247 o
8 6 1 1229.450 1190.500 30.928 0.684 o
8 6 2 97.850 104.174 4.192 75.917 o
8 6 3 945.675 932.372 14.709 1.281 o
8 6 4 798.254 847.893 11.776 1.728 o
8 6 5 1390.100 1493.320 22.287 0.560 o
8 6 6 458.903 463.334 9.742 5.023 o
8 6 7 1.649 -5.972 4.382 193.660 o
8 6 8 118.112 117.326 5.111 53.492 o
8 6 9 368.308 362.907 22.115 4.138 o
8 6 10 112.652 94.013 10.737 24.673 o
8 8 0 614.349 590.150 17.863 2.590 o
8 8 1 80.886 78.550 4.682 87.935 o
8 8 2 191.268 211.993 9.021 18.377 o
8 8 3 1099.390 1018.930 17.448 0.981 o
8 8 4 215.499 227.653 6.754 19.184 o
8 8 5 88.578 85.932 4.490 83.619 o
8 8 6 22.164 27.955 2.937 348.358 o
8 8 7 11.797 4.875 3.846 245.116 o
8 8 8 0.135 -1.129 4.220 208.992 o
8 10 0 26.194 32.279 3.794 216.871 o
8 10 1 70.816 67.725 4.422 105.882 o
8 10 2 186.243 169.079 12.701 14.204 o
8 10 3 5.392 2.145 2.693 505.347 o
8 10 4 2.354 2.394 2.633 533.082 o
8 10 5 55.971 58.979 4.556 118.955 o
8 10 6 129.355 102.582 6.769 40.828 o
9 1 0 4074.860 3244.040 64.319 0.078 o
9 1 1 700.752 651.750 10.460 2.428 o
9 1 2 119.183 105.320 2.752 76.462 o
9 1 3 2378.490 2220.900 28.746 0.216 o
9 1 4 1101.220 993.285 11.279 1.043 o
9 1 5 282.123 285.628 5.146 13.658 o
9 1 6 741.989 714.572 8.869 2.176 o
9 1 7 109.200 113.478 3.118 77.380 o
9 1 8 119.397 117.264 4.083 61.285 o
9 1 9 0.246 -1.477 2.874 450.551 o
9 1 10 136.629 134.081 3.981 50.798 o
9 1 11 52.620 54.200 6.779 67.478 o
9 3 0 908.919 830.436 21.443 1.318 o
9 3 1 16650.600 16021.300 222.556 0.004 o
9 3 2 1206.150 1115.780 19.999 0.810 o
9 3 3 7.655 8.755 1.750 1107.580 o
9 3 4 996.154 943.534 12.342 1.217 o
9 3 5 200.666 193.330 4.041 27.061 o
9 3 6 39.706 42.464 3.117 244.560 o
9 3 7 157.912 152.534 4.028 40.528 o
9 3 8 60.636 64.598 4.078 128.283 o
9 3 9 2.121 7.055 4.640 172.123 o
9 3 10 21.100 15.780 3.045 349.580 o
9 3 11 412.101 378.211 11.017 6.084 o
9 5 0 1523.190 1379.220 42.676 0.442 o
9 5 1 8.559 4.423 3.685 269.231 o
9 5 2 21.001 23.766 2.856 376.382 o
9 5 3 1260.130 1330.290 28.498 0.641 o
9 5 4 148.671 152.391 3.761 44.342 o
9 5 5 873.169 878.434 15.099 1.459 o
9 5 6 17.021 12.608 2.858 409.227 o
9 5 7 379.399 393.915 7.935 7.244 o
9 5 8 92.157 94.147 5.557 64.074 o
9 5 9 141.887 142.371 7.552 31.071 o
9 5 10 246.613 213.230 15.055 9.372 o
9 7 0 211.677 193.647 5.511 23.152 o
9 7 1 1717.190 1818.210 34.757 0.355 o
9 7 2 1142.030 1150.830 17.927 0.866 o
9 7 3 321.911 323.456 7.730 9.850 o
9 7 4 10.807 10.623 3.937 232.875 o
9 7 5 446.132 441.435 7.611 5.634 o
9 7 6 3.525 1.122 5.066 144.707 o
9 7 7 5.383 3.376 5.583 118.941 o
9 7 8 199.095 218.150 8.186 18.882 o
9 7 9 2.340 8.636 4.551 178.672 o
9 9 0 618.707 626.894 38.775 1.390 o
9 9 1 98.113 98.444 20.831 8.016 o
9 9 2 7.608 7.392 3.622 278.094 o
9 9 3 87.971 87.901 5.920 62.520 o
9 9 4 474.625 474.893 10.840 4.628 o
9 9 5 320.093 326.758 10.225 8.810 o
9 9 6 92.782 89.745 8.986 34.669 o
9 9 7 90.471 81.560 4.702 80.307 o
9 11 0 228.528 202.535 15.988 9.203 o
9 11 1 0.060 0.585 2.846 459.431 o
9 11 2 311.930 283.394 9.330 10.137 o
9 11 3 14.685 21.219 3.982 219.894 o
10 0 0 4277.920 3958.740 78.394 0.063 o
10 0 2 93.266 88.642 4.211 83.985 o
10 0 4 49.123 48.237 3.276 200.550 o
10 0 6 289.892 276.589 10.346 10.431 o
10 0 8 305.250 301.819 8.362 10.540 o
10 0 10 283.644 266.609 8.087 12.311 o
10 2 0 364.515 326.250 8.085 8.390 o
10 2 1 4796.830 4058.600 99.704 0.051 o
10 2 2 157.220 148.437 3.036 44.794 o
10 2 3 416.121 391.724 6.809 6.714 o
10 2 4 480.126 470.943 11.352 4.526 o
10 2 5 894.563 815.245 11.822 1.533 o
10 2 6 363.361 366.192 6.694 8.265 o
10 2 7 1023.420 975.214 12.506 1.151 o
10 2 8 148.728 147.750 6.202 34.823 o
10 2 9 51.655 42.188 10.795 29.954 o
10 2 10 19.437 17.662 3.564 265.608 o
10 2 11 42.712 49.423 6.389 78.355 o
10 4 0 95.711 96.438 5.522 62.522 o
10 4 1 1479.330 1358.360 24.616 0.541 o
10 4 2 1364.920 1339.230 21.914 0.615 o
10 4 3 868.803 857.985 13.298 1.520 o
10 4 4 906.315 936.892 13.335 1.365 o
10 4 5 202.810 179.760 5.360 25.453 o
10 4 6 367.813 375.675 16.988 5.259 o
10 4 7 1162.660 1184.330 20.115 0.817 o
10 4 8 24.862 19.202 6.741 78.638 o
10 4 9 19.960 21.709 3.591 257.852 o
10 4 10 3.075 5.401 3.900 243.172 o
10 4 11 16.897 16.980 5.018 141.716 o
10 6 0 52.381 50.805 3.379 184.269 o
10 6 1 106.782 106.101 4.209 69.743 o
10 6 2 387.634 414.074 7.308 6.980 o
10 6 3 101.548 93.507 3.700 83.684 o
10 6 4 0.709 3.513 3.405 320.157 o
10 6 5 5.245 8.000 4.390 191.198 o
10 6 6 322.430 343.652 9.120 8.962 o
10 6 7 88.630 100.890 9.920 29.645 o
10 6 8 205.185 220.671 9.115 16.963 o
10 6 9 331.730 307.163 9.849 8.919 o
10 6 10 13.411 3.384 4.435 185.162 o
10 8 0 123.338 124.531 7.587 35.319 o
10 8 1 780.728 759.079 27.838 1.436 o
10 8 2 236.320 253.487 8.995 14.263 o
10 8 3 531.130 513.176 13.203 3.671 o
10 8 4 3.691 2.743 7.061 74.547 o
10 8 5 510.711 513.082 14.864 3.657 o
10 8 6 195.646 198.434 9.321 18.059 o
10 8 7 83.357 87.440 6.535 56.850 o
10 8 8 20.234 21.473 6.127 95.216 o
10 10 0 12.034 11.887 4.032 220.926 o
10 10 1 390.384 377.275 11.636 6.304 o
10 10 2 1.790 7.354 4.312 199.288 o
10 10 3 15.496 11.834 3.884 234.395 o
10 10 4 2.139 0.773 3.425 316.443 o
10 10 5 16.486 9.803 6.185 95.306 o
11 1 0 6.967 6.613 3.731 262.995 o
11 1 1 1006.070 1008.660 21.572 1.051 o
11 1 2 2071.570 1862.500 45.354 0.262 o
11 1 3 484.378 443.745 6.978 5.139 o
11 1 4 263.672 271.045 6.701 14.193 o
11 1 5 18.516 17.820 3.002 362.973 o
11 1 6 10.536 7.123 3.282 333.550 o
11 1 7 39.955 45.839 3.628 195.855 o
11 1 8 255.800 245.819 6.108 15.969 o
11 1 9 90.448 107.573 8.169 38.815 o
11 1 10 14.779 15.347 3.526 279.853 o
11 1 11 209.180 186.160 6.829 21.658 o
11 3 0 1.093 -0.233 7.294 69.946 o
11 3 1 5125.560 4865.300 167.586 0.036 o
11 3 2 545.591 483.099 8.790 4.064 o
11 3 3 23.991 25.698 3.171 305.333 o
11 3 4 783.572 740.685 10.200 1.957 o
11 3 5 362.545 379.691 6.733 8.097 o
11 3 6 153.048 148.557 4.604 40.236 o
11 3 7 845.820 834.082 12.459 1.613 o
11 3 8 816.989 784.474 15.511 1.681 o
11 3 9 0.002 0.062 3.102 386.850 o
11 3 10 140.239 131.608 4.810 45.455 o
11 3 11 150.721 144.303 8.053 27.896 o
11 5 0 0.639 -0.017 3.907 243.675 o
11 5 1 509.030 493.994 10.994 4.160 o
11 5 2 2239.100 2146.700 31.353 0.236 o
11 5 3 182.125 173.008 4.756 30.562 o
11 5 4 105.504 116.408 7.151 42.052 o
11 5 5 33.396 37.658 4.475 154.219 o
11 5 6 100.167 128.924 14.063 15.802 o
11 5 7 13.572 12.377 5.602 116.043 o
11 5 8 241.847 255.031 7.104 15.721 o
11 5 9 79.538 79.631 6.112 64.730 o
11 5 10 24.581 23.094 5.018 136.627 o
11 7 0 315.530 303.334 12.100 8.394 o
11 7 1 184.455 195.643 5.766 26.098 o
11 7 2 133.752 133.988 5.571 42.856 o
11 7 3 3672.630 3938.320 304.916 0.027 o
11 7 4 57.569 58.682 7.519 55.217 o
11 7 5 867.866 968.635 26.941 1.166 o
11 7 6 24.799 23.198 7.121 70.505 o
11 7 7 3.511 1.300 4.185 211.770 o
11 7 8 414.293 441.180 27.396 2.870 o
11 7 9 291.105 232.123 10.620 10.986 o
11 9 0 88.204 87.586 6.164 59.546 o
11 9 1 180.357 180.120 7.639 23.436 o
11 9 2 28.450 30.114 4.566 156.680 o
11 9 3 127.285 142.172 6.890 36.494 o
11 9 4 19.009 16.103 3.980 218.300 o
11 9 5 53.017 52.004 3.815 157.659 o
11 9 6 534.420 551.884 14.869 3.354 o
11 11 0 73.324 72.764 7.411 51.689 o
11 11 1 3.408 8.928 6.010 102.612 o
11 11 2 48.407 45.336 4.249 146.292 o
12 0 0 1009.510 1023.590 29.580 0.932 o
12 0 2 7259.970 6931.770 167.662 0.020 o
12 0 4 1111.000 1098.410 40.729 0.693 o
12 0 6 238.249 241.232 7.620 15.905 o
12 0 8 1350.810 1341.150 25.031 0.607 o
12 0 10 89.497 77.246 6.293 59.334 o
12 2 0 3.241 3.960 3.881 245.849 o
12 2 1 1881.330 1626.800 29.051 0.351 o
12 2 2 40.352 36.650 3.713 196.819 o
12 2 3 609.098 551.544 11.440 3.129 o
12 2 4 773.196 794.345 13.685 1.828 o
12 2 5 1134.100 1089.160 16.622 0.914 o
12 2 6 411.586 412.375 7.368 6.508 o
12 2 7 5.021 5.241 3.340 329.365 o
12 2 8 83.630 81.612 4.909 81.017 o
12 2 9 5.643 4.539 3.612 282.060 o
12 2 10 33.136 29.294 3.783 209.307 o
12 2 11 23.658 12.020 5.252 128.285 o
12 4 0 3627.000 3596.960 60.597 0.086 o
12 4 1 241.149 211.822 8.203 16.047 o
12 4 2 366.831 366.154 7.885 7.872 o
12 4 3 529.352 492.885 14.791 3.602 o
12 4 4 4095.950 4212.930 59.627 0.067 o
12 4 5 0.682 -2.774 5.029 147.138 o
12 4 6 1572.180 1696.000 34.403 0.410 o
12 4 7 10.785 12.493 4.543 175.811 o
12 4 8 28.133 31.669 3.981 197.779 o
12 4 9 217.415 203.930 4.844 22.818 o
12 4 10 149.772 138.293 9.336 24.269 o
12 6 0 1901.930 1973.810 32.214 0.303 o
12 6 1 987.085 959.166 15.992 1.179 o
12 6 2 710.369 724.497 17.332 2.007 o
12 6 3 1076.400 1028.370 28.740 0.879 o
12 6 4 512.215 509.655 17.021 3.427 o
12 6 5 38.601 32.317 5.562 105.072 o
12 6 6 108.317 99.548 14.821 14.621 o
12 6 7 29.859 36.075 4.796 140.492 o
12 6 8 98.154 104.049 7.301 43.859 o
12 6 9 1.166 -0.117 6.652 84.091 o
12 8 0 24.519 29.415 5.841 101.941 o
12 8 1 777.175 773.978 28.038 1.423 o
12 8 2 132.928 166.882 5.608 38.714 o
12 8 3 1666.740 1743.200 62.728 0.295 o
12 8 4 14.651 4.916 5.397 125.468 o
12 8 5 407.185 417.518 12.482 5.552 o
12 8 6 579.958 625.737 17.611 2.682 o
12 8 7 537.688 556.616 21.707 2.713 o
12 10 0 0.058 4.222 3.769 261.536 o
12 10 1 718.592 734.479 20.121 1.864 o
12 10 2 20.338 23.860 13.100 21.480 o
12 10 3 16.992 21.736 6.127 95.884 o
12 10 4 21.298 22.057 4.579 164.338 o
13 1 0 1174.830 1010.080 21.671 0.871 o
13 1 1 6298.870 5914.160 117.205 0.029 o
13 1 2 891.020 779.945 17.234 1.482 o
13 1 3 868.038 828.853 18.707 1.449 o
13 1 4 252.146 233.363 9.088 13.870 o
13 1 5 678.970 697.582 10.721 2.414 o
13 1 6 41.735 44.506 4.651 134.524 o
13 1 7 1858.320 1826.030 25.079 0.339 o
13 1 8 402.710 396.711 7.530 6.806 o
13 1 9 3202.260 3075.660 43.768 0.116 o
13 1 10 302.697 269.546 7.637 11.669 o
13 1 11 40.575 28.242 4.960 127.984 o
13 3 0 9.312 3.351 3.930 237.006 o
13 3 1 937.582 861.754 14.883 1.355 o
13 3 2 1.117 3.094 3.542 295.925 o
13 3 3 734.574 732.344 12.041 2.090 o
13 3 4 6.496 9.099 2.962 412.264 o
13 3 5 441.449 443.913 7.651 5.682 o
13 3 6 506.835 486.617 8.960 4.420 o
13 3 7 1271.040 1220.880 18.668 0.727 o
13 3 8 11.260 24.099 10.912 31.018 o
13 3 9 5.466 -3.812 3.563 291.244 o
13 3 10 172.409 149.874 5.976 31.031 o
13 5 0 645.269 605.397 11.671 2.756 o
13 5 1 558.478 560.188 14.348 3.217 o
13 5 2 260.194 250.858 6.793 14.944 o
13 5 3 1346.100 1386.590 25.346 0.596 o
13 5 4 1.360 3.759 5.485 123.551 o
13 5 5 3153.890 3242.790 132.429 0.077 o
13 5 6 101.931 113.426 18.527 9.837 o
13 5 7 53.784 36.354 7.261 61.747 o
13 5 8 246.534 260.380 9.787 12.856 o
13 5 9 0.923 5.288 5.240 135.307 o
13 5 10 1.147 3.851 4.551 179.338 o
13 7 0 711.228 692.989 20.564 1.925 o
13 7 1 1689.660 1658.110 39.231 0.369 o
13 7 2 181.365 181.342 7.079 24.522 o
13 7 3 1115.130 1085.940 28.535 0.824 o
13 7 4 40.284 42.526 11.349 27.690 o
13 7 5 1060.740 1115.380 96.922 0.288 o
13 7 6 6.692 3.921 5.985 103.389 o
13 7 7 119.698 122.356 6.032 45.474 o
13 7 8 66.409 70.315 11.962 23.586 o
13 9 0 39.297 41.938 7.582 59.195 o
13 9 1 55.417 59.329 6.287 74.485 o
13 9 2 0.786 6.942 8.899 46.968 o
13 9 3 155.085 160.584 12.195 16.534 o
13 9 4 250.137 247.490 7.856 14.737 o
13 9 5 496.076 505.595 20.452 3.161 o
13 9 6 1.651 -9.395 5.835 109.257 o
13 11 0 5.267 6.131 3.197 358.491 o
14 0 0 666.036 628.097 24.683 1.952 o
14 0 2 10324.700 10230.900 245.851 0.010 o
14 0 4 236.325 210.062 7.658 17.075 o
14 0 6 7.657 9.838 5.560 119.189 o
14 0 8 371.914 339.775 10.550 7.298 o
14 0 10 81.609 74.632 7.586 48.001 o
14 2 0 176.896 167.925 5.789 29.289 o
14 2 1 1334.270 1241.860 20.560 0.668 o
14 2 2 0.481 6.290 5.171 138.928 o
14 2 3 195.021 184.143 6.881 23.199 o
14 2 4 935.224 936.478 18.717 1.238 o
14 2 5 2127.830 2068.620 27.944 0.262 o
14 2 6 1290.460 1288.540 19.575 0.686 o
14 2 7 24.556 22.776 4.213 188.111 o
14 2 8 10.588 3.559 10.912 31.179 o
14 2 9 13.176 9.715 3.707 259.646 o
14 2 10 395.386 347.157 8.549 7.262 o
14 4 0 820.625 826.707 14.789 1.637 o
14 4 1 1431.420 1344.540 20.556 0.583 o
14 4 2 305.745 304.480 6.745 11.245 o
14 4 3 265.937 249.174 7.627 13.980 o
14 4 4 994.874 986.766 19.651 1.104 o
14 4 5 185.298 192.293 6.907 23.792 o
14 4 6 109.226 104.981 7.330 41.260 o
14 4 7 3.546 2.918 13.188 21.393 o
14 4 8 27.117 25.448 4.495 164.175 o
14 4 9 31.704 31.532 3.637 223.416 o
14 4 10 39.283 41.374 6.623 75.649 o
14 6 0 980.160 1018.650 23.037 1.057 o
14 6 1 539.074 543.843 12.903 3.523 o
14 6 2 8.253 12.856 3.745 257.704 o
14 6 3 214.681 226.817 7.820 17.856 o
14 6 4 558.427 573.849 17.050 2.960 o
14 6 5 58.651 60.023 8.007 49.347 o
14 6 6 700.872 732.287 63.399 0.670 o
14 6 7 148.850 138.485 5.122 40.480 o
14 6 8 4.870 5.982 6.098 99.700 o
14 6 9 85.130 64.712 6.244 63.611 o
14 8 0 16.230 19.668 5.693 110.961 o
14 8 1 913.860 933.333 49.074 0.748 o
14 8 2 11.071 -9.511 11.554 27.829 o
14 8 3 936.322 938.281 30.962 1.027 o
14 8 4 89.274 107.252 7.850 41.238 o
14 8 5 172.418 171.644 6.889 26.741 o
14 8 6 522.097 553.455 20.277 2.920 o
14 8 7 7.857 14.530 5.718 112.324 o
14 10 0 130.995 150.372 10.737 21.379 o
14 10 1 47.408 47.440 8.111 50.859 o
14 10 2 102.559 112.794 9.278 30.671 o
14 10 3 17.077 18.321 4.454 177.372 o
14 10 4 413.499 394.165 15.405 5.009 o
15 1 0 9.472 7.295 3.323 326.990 o
15 1 1 2468.590 2396.450 34.631 0.193 o
15 1 2 2901.860 2630.500 37.858 0.147 o
15 1 3 147.705 145.410 8.292 27.398 o
15 1 4 8.796 9.114 4.950 149.734 o
15 1 5 456.173 483.312 8.423 5.094 o
15 1 6 315.846 325.961 7.455 10.129 o
15 1 7 307.865 312.191 7.291 10.754 o
15 1 8 386.954 353.539 13.078 6.178 o
15 1 9 0.048 -0.746 3.645 280.198 o
15 1 10 14.162 3.185 3.453 300.441 o
15 3 0 305.113 288.359 8.290 10.834 o
15 3 1 69.786 67.111 4.383 108.104 o
15 3 2 83.117 80.945 4.672 85.799 o
15 3 3 483.957 482.550 9.037 4.688 o
15 3 4 2146.690 2082.930 33.751 0.251 o
15 3 5 1.635 1.579 3.907 243.411 o
15 3 6 86.044 82.838 5.167 75.046 o
15 3 7 33.764 31.002 8.370 50.483 o
15 3 8 1055.420 1052.870 21.998 0.965 o
15 3 9 347.999 330.782 7.750 8.899 o
15 3 10 0.378 5.232 2.602 546.651 o
15 5 0 174.084 148.758 5.842 31.247 o
15 5 1 0.104 0.033 4.364 195.417 o
15 5 2 94.097 86.937 5.140 70.237 o
15 5 3 6.961 4.244 4.267 202.354 o
15 5 4 108.262 109.148 6.037 50.689 o
15 5 5 90.059 101.539 8.368 38.037 o
15 5 6 0.813 3.793 13.538 20.306 o
15 5 7 261.004 276.291 6.985 13.989 o
15 5 8 259.160 234.707 8.834 13.706 o
15 5 9 32.617 31.218 6.827 74.229 o
15 7 0 1.665 5.303 5.277 133.353 o
15 7 1 78.427 90.262 6.533 57.956 o
15 7 2 374.907 357.292 9.970 7.221 o
15 7 3 101.822 99.987 9.482 30.472 o
15 7 4 19.605 21.342 5.875 103.371 o
15 7 5 128.207 130.405 7.339 35.205 o
15 7 6 9.644 11.281 5.306 130.177 o
15 7 7 249.529 276.906 11.816 10.788 o
15 9 0 335.313 355.976 12.608 7.199 o
15 9 1 1.117 -2.088 6.671 83.615 o
15 9 2 111.994 112.464 7.860 36.777 o
15 9 3 32.862 35.897 5.017 128.033 o
15 9 4 29.480 30.839 4.475 161.032 o
15 9 5 76.691 74.245 5.098 83.921 o
16 0 0 9834.070 9457.060 186.840 0.012 o
16 0 2 492.539 513.277 29.059 2.320 o
16 0 4 2482.970 2515.710 85.660 0.142 o
16 0 6 183.839 190.695 8.555 20.655 o
16 0 8 2211.980 2247.690 46.143 0.218 o
16 0 10 21.625 10.620 5.368 123.976 o
16 2 0 361.340 349.751 7.849 8.231 o
16 2 1 148.504 136.395 5.842 37.592 o
16 2 2 37.132 29.729 3.945 189.531 o
16 2 3 18.129 19.798 6.551 84.199 o
16 2 4 57.147 65.739 4.964 102.569 o
16 2 5 107.565 108.695 4.650 63.964 o
16 2 6 184.185 191.534 6.604 24.614 o
16 2 7 239.106 238.474 6.359 17.242 o
16 2 8 527.762 510.236 11.391 3.880 o
16 2 9 774.419 732.059 13.727 1.914 o
16 2 10 199.227 184.137 6.559 23.348 o
16 4 0 27.723 23.581 3.968 204.758 o
16 4 1 0.072 -0.509 3.860 249.810 o
16 4 2 28.931 26.750 4.029 195.982 o
16 4 3 11.542 10.799 4.847 154.913 o
16 4 4 71.296 69.715 4.563 101.008 o
16 4 5 10.996 15.987 5.889 105.359 o
16 4 6 17.449 16.922 13.771 19.511 o
16 4 7 8.621 8.445 5.089 141.887 o
16 4 8 178.441 165.819 7.749 24.175 o
16 4 9 11.362 19.168 4.935 148.166 o
16 6 0 687.853 733.184 12.989 2.228 o
16 6 1 0.246 -1.092 4.287 202.495 o
16 6 2 0.727 6.167 4.495 183.760 o
16 6 3 14.429 16.594 5.232 131.706 o
16 6 4 669.128 703.850 21.503 1.990 o
16 6 5 29.725 33.441 7.178 67.903 o
16 6 6 69.589 70.105 5.351 84.170 o
16 6 7 123.425 120.954 5.188 50.377 o
16 6 8 41.734 43.122 7.002 67.738 o
16 8 0 103.386 115.451 7.145 42.651 o
16 8 1 65.984 66.369 5.115 92.561 o
16 8 2 78.952 82.944 6.975 53.834 o
16 8 3 81.829 81.651 7.958 44.010 o
16 8 4 117.536 123.765 6.458 43.056 o
16 8 5 1.930 8.771 5.874 107.529 o
16 8 6 306.815 314.573 14.121 7.557 o
16 10 0 150.292 165.660 10.211 20.768 o
16 10 1 25.198 29.701 6.827 75.799 o
16 10 2 69.797 68.383 4.721 98.755 o
17 1 0 751.286 677.628 11.625 2.139 o
17 1 1 202.079 206.731 5.659 23.281 o
17 1 2 1132.550 1082.670 18.448 0.904 o
17 1 3 698.401 698.700 21.014 1.934 o
17 1 4 0.024 2.466 4.591 176.480 o
17 1 5 935.790 960.156 14.282 1.280 o
17 1 6 993.118 994.173 17.384 1.129 o
17 1 7 1670.520 1722.920 44.352 0.351 o
17 1 8 246.806 246.083 5.499 17.151 o
17 1 9 231.084 194.259 6.452 19.689 o
17 1 10 236.112 181.832 6.168 20.185 o
17 3 0 693.880 648.617 14.553 2.309 o
17 3 1 281.466 267.817 7.133 13.012 o
17 3 2 128.281 112.729 4.394 55.842 o
17 3 3 1149.200 1153.880 20.077 0.842 o
17 3 4 414.453 375.858 8.705 6.552 o
17 3 5 82.852 71.088 6.051 65.948 o
17 3 6 17.333 15.857 5.782 107.882 o
17 3 7 1.508 1.325 5.089 143.560 o
17 3 8 0.014 7.508 5.348 129.896 o
17 3 9 0.419 2.220 3.244 353.094 o
17 5 0 0.656 -2.579 4.187 212.208 o
17 5 1 16.532 14.824 4.663 163.815 o
17 5 2 193.726 187.185 6.904 23.128 o
17 5 3 201.475 190.305 7.170 21.632 o
17 5 4 1216.020 1177.200 21.259 0.769 o
17 5 5 0.391 6.372 7.865 60.119 o
17 5 6 12.296 3.845 7.976 58.147 o
17 5 7 22.063 25.482 4.802 148.977 o
17 5 8 30.095 27.084 5.201 124.169 o
17 7 0 118.016 123.172 7.023 39.532 o
17 7 1 10.846 6.887 6.002 102.191 o
17 7 2 5.628 6.944 10.211 35.630 o
17 7 3 48.801 55.242 7.513 57.314 o
17 7 4 0.002 4.676 5.361 129.370 o
17 7 5 301.795 336.830 11.438 8.623 o
17 7 6 228.531 221.904 24.216 5.003 o
17 9 0 13.597 13.056 5.147 136.813 o
17 9 1 0.044 1.064 7.090 74.041 o
17 9 2 118.245 123.939 10.445 24.133 o
17 9 3 66.835 69.561 4.657 102.213 o
17 9 4 273.077 264.828 16.368 7.564 o
18 0 0 1274.920 1255.830 45.573 0.535 o
18 0 2 559.494 567.066 14.482 3.178 o
18 0 4 6.291 17.564 9.628 39.965 o
18 0 6 45.587 56.694 6.711 70.220 o
18 0 8 38.949 31.719 5.430 109.537 o
18 2 0 579.999 606.317 10.742 3.181 o
18 2 1 0.046 5.954 4.161 214.482 o
18 2 2 182.090 181.964 6.011 26.861 o
18 2 3 21.610 14.174 7.005 73.816 o
18 2 4 635.967 635.214 26.608 1.922 o
18 2 5 992.522 1018.730 21.786 1.059 o
18 2 6 959.161 973.493 15.424 1.218 o
18 2 7 553.004 550.456 17.467 3.019 o
18 2 8 512.933 528.810 20.734 2.983 o
18 2 9 300.308 270.953 6.232 12.511 o
18 4 0 3.339 1.310 4.160 214.434 o
18 4 1 488.053 460.791 9.290 4.739 o
18 4 2 2705.420 2776.380 40.634 0.154 o
18 4 3 149.609 147.555 6.635 32.963 o
18 4 4 1294.740 1284.150 24.552 0.658 o
18 4 5 41.275 37.026 11.991 24.964 o
18 4 6 371.794 368.662 12.973 6.327 o
18 4 7 101.957 108.240 5.824 54.778 o
18 4 8 67.878 69.789 5.247 87.400 o
18 6 0 246.749 274.886 7.265 14.642 o
18 6 1 1.005 5.264 4.705 167.755 o
18 6 2 176.528 191.108 6.481 25.902 o
18 6 3 30.972 37.462 10.795 30.947 o
18 6 4 70.082 75.886 5.406 81.250 o
18 6 5 150.056 142.489 9.159 24.566 o
18 6 6 27.149 24.967 5.416 117.124 o
18 6 7 38.165 37.050 5.801 96.808 o
18 8 0 60.815 66.837 6.491 67.849 o
18 8 1 7.030 -5.158 5.661 115.683 o
18 8 2 101.776 115.642 7.883 38.096 o
18 8 3 0.005 -6.315 5.712 114.085 o
18 8 4 38.534 34.247 5.944 93.146 o
18 8 5 29.660 32.385 7.936 56.233 o
19 1 0 318.977 316.409 7.937 9.985 o
19 1 1 2275.960 2441.750 43.816 0.203 o
19 1 2 1135.670 1106.330 21.957 0.860 o
19 1 3 1525.360 1650.240 35.436 0.428 o
19 1 4 179.832 183.175 6.929 24.944 o
19 1 5 1.206 -0.169 3.955 237.800 o
19 1 6 895.896 860.575 17.948 1.381 o
19 1 7 12.231 13.303 3.671 263.701 o
19 1 8 165.815 154.770 6.326 30.636 o
19 1 9 63.186 46.555 3.615 156.137 o
19 3 0 66.716 72.064 5.106 90.526 o
19 3 1 100.011 102.763 4.946 65.849 o
19 3 2 33.468 34.408 3.928 192.776 o
19 3 3 319.364 331.251 9.409 9.113 o
19 3 4 2.323 6.403 5.928 105.661 o
19 3 5 27.829 26.911 5.074 131.117 o
19 3 6 212.595 199.599 8.168 18.574 o
19 3 7 0.150 4.098 4.678 169.851 o
19 3 8 128.544 117.935 5.710 45.722 o
19 3 9 232.744 208.782 10.037 14.529 o
19 5 0 1765.200 1727.010 36.275 0.351 o
19 5 1 4.447 4.469 5.340 129.977 o
19 5 2 836.654 791.953 15.498 1.625 o
19 5 3 592.473 602.049 13.608 2.943 o
19 5 4 256.611 257.389 16.280 7.959 o
19 5 5 44.707 51.865 6.265 79.963 o
19 5 6 315.472 340.333 18.585 5.587 o
19 5 7 170.226 184.149 5.797 29.033 o
19 5 8 28.642 13.596 5.777 105.263 o
19 7 0 5.998 9.172 4.154 212.780 o
19 7 1 0.597 6.101 4.446 187.840 o
19 7 2 83.147 79.924 6.393 59.783 o
19 7 3 218.410 225.311 8.273 17.042 o
19 7 4 6.467 7.216 5.276 132.666 o
19 7 5 30.598 36.382 4.768 141.290 o
19 7 6 15.243 16.463 4.598 168.544 o
19 9 0 184.033 178.122 11.028 16.611 o
19 9 1 79.982 75.203 5.957 67.616 o
19 9 2 369.280 354.333 11.034 7.059 o
19 9 3 5.936 0.875 6.419 90.104 o
20 0 0 7.144 14.517 5.793 109.601 o
20 0 2 1781.690 1817.110 38.709 0.331 o
20 0 4 2316.280 2509.350 89.044 0.148 o
20 0 6 1316.950 1368.930 50.708 0.467 o
20 0 8 1.400 10.068 5.177 138.299 o
20 2 0 1495.980 1552.530 26.162 0.487 o
20 2 1 0.060 2.283 4.580 177.374 o
20 2 2 2586.450 2720.850 48.458 0.160 o
20 2 3 134.067 140.095 12.575 17.248 o
20 2 4 627.743 650.867 17.120 2.447 o
20 2 5 248.807 243.194 7.148 15.610 o
20 2 6 360.592 367.334 10.847 7.158 o
20 2 7 6.556 5.654 3.663 273.417 o
20 2 8 117.924 104.582 6.804 42.959 o
20 2 9 99.604 74.690 6.419 55.106 o
20 4 0 4.157 2.225 4.281 202.177 o
20 4 1 395.352 372.635 9.197 6.845 o
20 4 2 380.489 374.651 9.157 7.137 o
20 4 3 94.677 111.293 6.729 48.401 o
20 4 4 2600.920 2598.160 93.421 0.128 o
20 4 5 186.559 174.937 7.622 23.085 o
20 4 6 105.820 103.225 8.389 35.450 o
20 4 7 0.003 -3.871 5.754 112.434 o
20 4 8 15.984 16.848 4.311 189.958 o
20 6 0 169.974 163.138 10.244 19.383 o
20 6 1 4.255 12.802 5.600 117.766 o
20 6 2 709.442 747.054 15.285 2.048 o
20 6 3 33.425 28.812 6.994 71.046 o
20 6 4 85.716 95.786 6.039 60.452 o
20 6 5 75.855 71.065 15.259 14.862 o
20 6 6 135.231 145.137 9.582 24.558 o
20 8 0 358.631 381.932 10.699 7.094 o
20 8 1 134.684 126.271 7.275 34.737 o
20 8 2 102.838 100.715 9.920 28.366 o
20 8 3 201.438 190.529 8.218 19.772 o
20 8 4 121.026 123.939 9.044 29.007 o
21 1 0 1939.750 1952.190 35.985 0.292 o
21 1 1 3635.130 3828.370 60.241 0.083 o
21 1 2 480.496 474.200 10.213 4.643 o
21 1 3 888.790 872.473 36.937 0.997 o
21 1 4 182.958 169.705 9.717 19.287 o
21 1 5 64.879 78.856 10.241 30.923 o
21 1 6 151.690 156.653 4.691 39.185 o
21 1 7 6.737 3.694 3.838 249.791 o
21 1 8 1.090 1.104 4.814 160.466 o
21 3 0 499.252 467.106 9.446 4.559 o
21 3 1 516.392 531.919 9.538 4.049 o
21 3 2 366.758 363.757 11.743 6.809 o
21 3 3 41.891 38.883 5.339 109.209 o
21 3 4 112.613 108.345 7.168 41.292 o
21 3 5 212.810 234.232 7.095 18.678 o
21 3 6 42.874 43.647 7.117 65.497 o
21 3 7 112.375 128.175 5.936 47.389 o
21 3 8 0.961 1.840 3.440 313.893 o
21 5 0 166.197 162.328 5.277 33.204 o
21 5 1 142.373 162.905 5.710 36.573 o
21 5 2 3.369 -4.902 9.920 37.808 o
21 5 3 121.492 127.379 6.197 43.275 o
21 5 4 184.410 165.433 7.360 24.449 o
21 5 5 660.699 766.542 20.568 1.964 o
21 5 6 1.261 0.220 4.156 215.305 o
21 5 7 41.288 40.971 4.473 145.063 o
21 7 0 0.003 -2.253 3.490 305.665 o
21 7 1 59.505 56.248 4.959 104.425 o
21 7 2 14.571 11.176 5.302 129.089 o
21 7 3 542.756 592.776 17.742 2.937 o
21 7 4 11.695 13.104 5.462 122.304 o
21 7 5 632.525 686.086 22.290 2.088 o
21 9 0 127.825 124.464 8.053 32.379 o
22 0 0 609.278 669.836 20.692 2.279 o
22 0 2 53.384 64.012 10.503 30.803 o
22 0 4 346.975 383.852 20.861 4.486 o
22 0 6 130.210 139.793 5.800 41.776 o
22 0 8 188.773 159.883 8.578 21.539 o
22 2 0 1157.500 1192.740 20.827 0.813 o
22 2 1 57.328 46.936 6.579 70.575 o
22 2 2 81.752 82.025 6.907 53.955 o
22 2 3 47.791 49.878 4.851 119.113 o
22 2 4 45.382 47.320 7.380 60.567 o
22 2 5 7.058 8.610 3.951 234.371 o
22 2 6 23.092 22.000 4.865 145.844 o
22 2 7 70.712 60.429 5.041 93.185 o
22 2 8 2.012 -1.518 3.487 305.496 o
22 4 0 196.807 205.546 5.798 23.761 o
22 4 1 41.797 46.036 5.056 117.196 o
22 4 2 569.545 578.199 19.099 2.733 o
22 4 3 23.655 24.297 5.151 130.319 o
22 4 4 29.803 30.680 4.044 191.095 o
22 4 5 0.767 1.552 4.065 224.972 o
22 4 6 49.811 42.792 4.727 125.087 o
22 4 7 4.836 10.159 5.077 143.220 o
22 6 0 5.967 3.788 3.735 263.919 o
22 6 1 172.044 186.785 6.289 27.289 o
22 6 2 12.291 12.907 5.301 129.556 o
22 6 3 46.152 51.614 5.452 99.805 o
22 6 4 61.660 66.359 3.921 131.737 o
22 6 5 1.441 3.090 4.278 202.977 o
22 8 0 5.359 13.013 5.296 131.340 o
22 8 1 0.079 -0.525 6.769 81.236 o
22 8 2 278.455 289.599 13.946 8.486 o
22 8 3 4.882 5.310 6.302 93.389 o
23 1 0 15.310 21.697 7.937 58.027 o
23 1 1 29.564 30.725 7.761 58.774 o
23 1 2 226.065 225.022 11.036 13.361 o
23 1 3 4.179 6.860 7.028 75.147 o
23 1 4 3.675 5.825 4.838 158.217 o
23 1 5 358.108 374.453 7.028 8.211 o
23 1 6 420.244 409.772 10.003 5.908 o
23 1 7 73.656 69.907 5.144 86.127 o
23 3 0 150.946 146.986 5.275 38.231 o
23 3 1 41.489 48.861 4.534 138.118 o
23 3 2 28.390 32.225 7.809 58.140 o
23 3 3 171.718 184.117 6.331 27.422 o
23 3 4 149.176 148.479 5.150 39.003 o
23 3 5 56.732 65.071 4.935 103.935 o
23 3 6 156.440 164.847 10.411 19.903 o
23 3 7 30.858 39.971 6.594 78.557 o
23 5 0 14.600 19.677 4.104 208.443 o
23 5 1 96.638 98.676 5.350 63.653 o
23 5 2 5.022 4.062 4.713 166.589 o
23 5 3 8.635 1.600 4.392 190.953 o
23 5 4 185.698 187.474 11.798 15.106 o
23 5 5 2.100 1.871 5.131 141.177 o
23 5 6 19.607 17.599 4.289 188.760 o
23 7 0 3.033 5.672 4.318 198.605 o
23 7 1 0.373 1.112 5.627 117.536 o
23 7 2 169.414 173.509 8.170 23.704 o
23 7 3 122.678 123.104 22.903 6.511 o
23 7 4 36.523 36.761 6.769 73.952 o
24 0 0 88.531 92.036 7.172 48.413 o
24 0 2 971.624 1081.490 43.063 0.754 o
24 0 4 1446.540 1495.000 39.173 0.464 o
24 0 6 303.627 282.300 8.020 11.154 o
24 2 0 998.953 1027.700 18.464 1.086 o
24 2 1 103.510 93.684 4.981 65.954 o
24 2 2 697.604 742.735 22.466 1.817 o
24 2 3 5.768 11.621 4.776 161.197 o
24 2 4 75.429 82.954 4.467 94.713 o
24 2 5 99.957 113.032 4.557 67.711 o
24 2 6 12.974 14.666 3.858 238.489 o
24 2 7 103.799 95.638 7.002 45.848 o
24 4 0 543.548 598.538 11.945 3.373 o
24 4 1 207.005 221.737 7.723 18.799 o
24 4 2 4.753 -1.331 4.799 161.098 o
24 4 3 0.514 2.589 3.569 291.806 o
24 4 4 98.726 116.306 5.125 61.380 o
24 4 5 7.461 7.729 4.205 207.358 o
24 4 6 71.265 78.552 7.936 46.339 o
24 6 0 8.792 10.620 3.539 288.245 o
24 6 1 124.138 131.595 6.506 40.294 o
24 6 2 139.608 144.129 6.337 36.450 o
24 6 3 108.459 111.134 6.847 44.100 o
24 6 4 91.478 106.970 6.021 56.655 o
25 1 0 10.177 6.787 8.078 56.729 o
25 1 1 9.137 9.348 6.976 75.906 o
25 1 2 234.564 233.584 11.098 12.751 o
25 1 3 163.229 179.826 5.912 30.227 o
25 1 4 161.517 171.357 4.731 34.943 o
25 1 5 274.236 278.486 5.908 13.891 o
25 1 6 33.215 36.263 3.074 277.230 o
25 3 0 229.457 206.836 6.631 19.033 o
25 3 1 274.722 283.102 6.352 13.460 o
25 3 2 13.388 12.190 4.259 197.849 o
25 3 3 28.568 27.791 4.110 189.194 o
25 3 4 7.257 7.632 3.636 276.095 o
25 3 5 49.681 53.946 5.432 97.816 o
25 3 6 16.518 8.169 5.777 109.097 o
25 5 0 18.952 22.184 4.046 208.662 o
25 5 1 179.645 180.192 6.418 26.366 o
25 5 2 652.152 689.754 21.443 2.065 o
25 5 3 226.088 227.543 8.810 15.800 o
25 5 4 200.601 204.471 13.450 12.140 o
25 5 5 0.249 -3.617 3.858 250.065 o
25 7 0 199.482 180.505 7.592 21.540 o
25 7 1 86.293 84.318 7.819 44.109 o
25 7 2 0.616 -1.517 6.652 84.102 o
26 0 0 612.491 690.292 32.356 1.628 o
26 0 2 413.457 465.062 22.407 3.486 o
26 0 4 9.763 6.874 5.039 144.629 o
26 0 6 9.387 18.672 6.477 87.409 o
26 2 0 3.102 3.846 3.964 235.721 o
26 2 1 325.926 329.440 8.318 9.386 o
26 2 2 1.944 2.762 4.605 175.191 o
26 2 3 56.530 62.724 3.939 139.763 o
26 2 4 28.172 31.180 3.180 285.106 o
26 2 5 16.529 23.002 4.184 197.971 o
26 2 6 1.539 9.511 5.602 118.211 o
26 4 0 366.831 391.685 7.872 7.568 o
26 4 1 244.452 246.045 6.601 16.326 o
26 4 2 650.933 695.622 11.515 2.515 o
26 4 3 33.544 28.630 3.462 240.670 o
26 4 4 54.030 51.882 5.352 98.183 o
26 4 5 16.365 21.357 5.894 103.547 o
26 6 0 11.037 3.559 6.535 86.477 o
26 6 1 3.797 0.980 4.683 169.250 o
26 6 2 187.982 201.138 11.028 15.781 o
27 1 0 232.633 248.367 6.846 16.855 o
27 1 1 55.097 67.845 5.951 79.510 o
27 1 2 75.540 74.521 5.040 85.678 o
27 1 3 0.352 -0.358 3.643 280.337 o
27 1 4 25.296 23.282 3.269 290.022 o
27 1 5 22.330 24.705 3.457 268.484 o
27 3 0 21.352 20.247 3.729 240.131 o
27 3 1 600.528 647.229 13.683 2.774 o
27 3 2 28.337 29.065 4.193 182.323 o
27 3 3 2.190 1.010 2.973 419.564 o
27 3 4 31.082 23.982 4.972 134.974 o
27 5 0 360.037 358.168 7.315 8.303 o
27 5 1 53.935 62.034 3.957 142.781 o
27 5 2 81.721 94.180 8.403 39.607 o
27 5 3 323.436 372.108 15.230 6.365 o
28 0 0 1713.300 1989.220 54.967 0.289 o
28 0 2 154.621 173.344 8.064 25.626 o
28 0 4 66.009 62.195 5.825 78.494 o
28 2 0 305.063 325.424 8.929 9.861 o
28 2 1 0.070 5.532 4.113 219.555 o
28 2 2 926.836 1055.100 23.587 1.092 o
28 2 3 43.927 43.604 3.934 170.466 o
28 2 4 206.486 223.233 6.763 20.196 o
28 4 0 0.563 3.826 3.583 289.308 o
28 4 1 358.531 371.449 9.636 7.517 o
28 4 2 580.613 640.750 16.902 2.691 o
28 4 3 68.337 61.794 6.944 59.762 o
29 1 0 179.852 192.740 5.562 27.426 o
29 1 1 92.835 103.414 4.476 75.477 o
29 1 2 22.893 30.631 2.878 352.119 o
29 1 3 10.355 14.309 3.610 273.760 o
29 1 4 10.075 3.676 6.069 100.272 o
29 3 0 0.078 0.878 3.505 302.851 o
29 3 1 100.267 114.707 4.868 63.742 o
29 3 2 0.055 -4.590 3.604 286.479 o
29 3 3 25.845 24.741 5.777 104.384 o
30 0 0 270.488 319.710 9.062 11.131 o
30 0 2 128.763 136.360 6.849 36.979 o
30 2 0 286.598 298.508 19.548 5.808 o
30 2 1 289.975 304.403 11.329 9.433 o
30 2 2 4.385 3.707 3.582 287.665 o
31 1 0 53.764 47.277 4.828 116.291 o
31 1 1 213.868 211.717 7.907 18.383 o
